# Supplementary material for: Antagonistic effects of Talaromyces muroii TM28 against Fusarium crown rot of wheat caused by Fusarium pseudograminearum
Source: Front Microbiol. 2024 Jan 3;14:1292885. doi: 10.3389/fmicb.2023.1292885 (PMC10791928; doi:10.3389/fmicb.2023.1292885)
Supplement: Supplementary file 2 [file Table_1.XLSX]

## Sheet: Table S1
Table S1 The gene-specific primers used for RT-PCR
Primer	sequence(5'to3')
7183-1F	CAACTCGGTCTCTGGTTAAG
7183-1R	CCTACAGGAAGGTCATCTAC
5139-1F	CTACTTCTTCCTCGTCCTTC
5139-1R	GCGTCAACTCTTCGTATGTC
1940-1F	GGTGAGTTCGGAGAGAAGAA
1940-1R	GGTTGACAATAGAGGTGAGG
1336-1F	GGTTCAATGGTTCGGTAGTC
1336-1R	GGTAGTGATGGCAGAGAAGA
10124-1F	GACAGCAACTTCACCATTCC
10124-1R	CATTAGACTCGTCGTCCTTG
9412-1F	GTGCTGGTGTTCCTTCTATC
9412-1R	GTTCTCTTGTCGTCGGATAC
9411-1F	GATGATCTTGGTGAGGAAGG
9411-1R	TCAGAGGCAGTGGTAGTAAG
5110-1F	GTATCTACCTGTCTGCCAAC
5110-1R	CAGTAACCTCCTCAGTGATG
9836-1F	GTACGGATGGTCTCAGAGTT
9836-1R	CCTTCTCGGCATAGATACCT
5371-1F	GATACAACGGCGAGATAGAC
5371-1R	GTCGTATCCACTGTCAGAAC
8522-1F	CTGAGGAGATTGAGGTCTTC
8522-1R	CTTGAGGATGGTGTTCTTGG
5552-1F	CAAGTTCGCAAGAGCATTGG
5552-1R	GAGTAGTGGTATCTCCAAGC
4002-1F	GTACAACTCCGAAGACAACC
4002-1R	GAGCCATAAGGTGACTTGAC
1213-1F	GTGTACTCCATCCAACTCAC
1213-1R	CCTCGTCTATCATCCTCTGT
3319-1F	GAGGAGGCTCACGATAGATT
3319-1R	CCACTCCAGAGAATACAACC
3135-1F	CTGATGCTTACCGAACTCTG
3135-1R	CGTCGTAACTACCCATGAAG
7565-1F	CTACGGACTTTCTGAGGATG
7565-1R	GGGCTTAGATACCAACTTCC
608-1F	CTGAGGTCTGGAAGATCAAC
608-1R	TCTCGTGTAGGTCGGATAAG
8621-1F	CTGCCTTCAAGACCTACAAG
8621-1R	CGTAGATTCAGTCACCAGGA
8620-1F	CGTCTCGGAATACCTCAATG
8620-1R	CATGCCTCGAAGTCTGTAAG
TEF1α-1F	CTTCTTTCACCGCTCAGGTC
TEF1α-1R	CTTGGAGGGAACCATCTTGA

## Sheet: Table S2
Table S2 Quality control data statistics
ReadCategory	FP1	FP2	FP3	FP Average	TM28+FP1	TM28+FP2	TM28+FP3	TM28+FP Average
Raw reads(bp)	46400348	52796354	51488178	5.02283e+07	62427186	45888194	49176662	5.24973e+07
Clean reads(bp)	44765538	50984846	49888860	48546415	59693642	44170854	47679898	50514798
Average Read Length(bp)	143.88	143.67	142.99	143.513	139.95	144.27	144.28	142.833
Q20(%)	98.6	98.72	98.72	98.68	98.71	98.67	98.82	98.7333
Q30(%)	94.96	95.31	95.34	95.2033	95.31	95.19	95.68	95.3933
GC content(%)	52.82	52.67	52.74	52.7433	53.27	53.51	53.53	53.4367

## Sheet: Table S3
Table S3 Mapping statistics of RNA-seq data
ReadCategory	FP1	FP2	FP3	FP Average	TM28+FP1	TM28+FP2	TM28+FP3	TM28+FP Average
Raw reads(bp)	46400348	52796354	51488178	50228293±3379009	62427186	45888194	49176662	52497347±8755271
Clean reads(bp)	44765538	50984846	49888860	48546415±3319874	59693642	44170854	47679898	50514798±8140438
Total mapped	37802111	42989258	42002931	40931433±2754578	51057846	37974659	41327418	43453307±6795743
Total mapped(%)	84.81	84.65	84.53	84.66±0.14	85.78	86.49	87.32	86.53±0.77
Mutiple mapped	127249	119820	131009	126026±5693	211665	175859	205899	197807±19225
Mutiple mapped(%)	0.29	0.24	0.26	0.26±0.02	0.36	0.4	0.44	0.4±0.04
Uniquely mapped	37674862	42869438	41871922	40805407±2756627	50846181	37798800	41121519	43255500±6780408
Uniquely mapped(%)	84.53	84.41	84.27	84.40±0.13	85.43	86.09	86.88	86.13±0.72
Reads mapped in proper pairs	34593264	39418062	38538830	37516719±2569669	46952726	34798602	38145384	39965570±6278176
Reads mapped in proper pairs(%)	77.61	77.61	77.56	77.59±0.03	78.88	79.26	80.59	79.57±0.90

## Sheet: Table S4
Table S4 The significant expressed genes
Gene id	MeanTPM (TFP)	MeanTPM (FP)	log2FoldChange	pValue	qValue	result
HYE68_000005	0.113452	1.36499	-3.58873	1.18855e-05	7.77202e-05	down
HYE68_000006	1.59897	0.729949	1.13127	0.0191155	0.0480368	up
HYE68_000007	0.64708	0.120119	2.42948	0.00183601	0.00661528	up
HYE68_000015	0.0001	0.198776	-10.9569	0.00227387	0.00795402	down
HYE68_000016	2.27251	14.4478	-2.66849	5.48937e-07	4.80525e-06	down
HYE68_000022	0.420601	2.04024	-2.27822	0.00116235	0.00443286	down
HYE68_000033	7.42169	2.96236	1.325	0.000138369	0.000694609	up
HYE68_000035	0.750473	4.42331	-2.55925	0.000174907	0.000852882	down
HYE68_000037	0.26325	2.46285	-3.22582	7.45364e-06	5.11626e-05	down
HYE68_000038	0.0001	0.354268	-11.7906	0.000306543	0.00139383	down
HYE68_000042	0.0555293	1.1473	-4.36885	0.000455814	0.00196009	down
HYE68_000043	0.250723	1.62115	-2.69286	0.00015779	0.000780227	down
HYE68_000053	0.0548017	0.600158	-3.45305	8.15566e-06	5.53337e-05	down
HYE68_000055	1.88881	6.99719	-1.8893	0.00194031	0.00694131	down
HYE68_000063	0.061821	1.2498	-4.33746	1.20885e-06	9.86997e-06	down
HYE68_000067	0.0906903	0.94055	-3.37448	0.00422367	0.0135571	down
HYE68_000068	0.0920617	2.95602	-5.00491	8.04879e-06	5.46789e-05	down
HYE68_000076	3.6004	26.6102	-2.88575	3.70278e-09	4.74397e-08	down
HYE68_000077	0.463934	2.60623	-2.48998	0.000925622	0.00362724	down
HYE68_000079	0.613489	12.1343	-4.3059	2.44378e-11	4.20179e-10	down
HYE68_000084	66.9361	5.99479	3.481	7.91129e-23	4.37275e-21	up
HYE68_000086	2.05485	0.117155	4.13254	2.75667e-06	2.07428e-05	up
HYE68_000087	5.05246	1.93047	1.38803	2.38051e-08	2.62602e-07	up
HYE68_000089	1459.97	48.8786	4.9006	2.23631e-55	1.31159e-52	up
HYE68_000090	174.432	13.8382	3.65594	9.40716e-44	2.68409e-41	up
HYE68_000091	2.71022	0.594712	2.18815	2.91783e-07	2.68558e-06	up
HYE68_000094	4.22072	23.2081	-2.45907	0.000213747	0.00101921	down
HYE68_000095	0.205611	1.77745	-3.11181	0.00139123	0.00518069	down
HYE68_000102	7.287	1.34794	2.43456	4.25776e-10	6.30424e-09	up
HYE68_000109	1.21109	11.5001	-3.24726	9.44444e-33	1.20313e-30	down
HYE68_000110	0.438168	5.41019	-3.62612	5.54703e-28	5.00513e-26	down
HYE68_000111	1.82807	16.9208	-3.2104	1.7379e-17	5.57661e-16	down
HYE68_000112	0.0001	1.33273	-13.7021	0.000146434	0.000730578	down
HYE68_000122	0.920831	11.5295	-3.64625	1.05394e-07	1.04376e-06	down
HYE68_000129	1476.42	525.782	1.48957	2.34996e-13	5.24493e-12	up
HYE68_000138	12.7831	5.92309	1.10982	1.13911e-06	9.34385e-06	up
HYE68_000139	35.9824	232.333	-2.69083	7.38173e-08	7.53664e-07	down
HYE68_000148	15.2202	4.83895	1.65322	4.02493e-13	8.72508e-12	up
HYE68_000149	0.366642	0.0942757	1.95942	8.00823e-05	0.000427632	up
HYE68_000151	0.207653	55.2029	-8.05442	2.21619e-05	0.000136501	down
HYE68_000158	0.129402	1.29809	-3.32645	0.00175243	0.00635752	down
HYE68_000159	0.0113663	2.41015	-7.72821	1.89587e-09	2.54317e-08	down
HYE68_000160	5.1142	1.21498	2.07358	2.3627e-14	5.64322e-13	up
HYE68_000191	0.454965	8.42576	-4.21098	1.63667e-22	8.77074e-21	down
HYE68_000192	0.0001	0.108919	-10.089	0.0111123	0.0307262	down
HYE68_000193	1.83874	8.54495	-2.21635	1.65917e-05	0.000105263	down
HYE68_000194	10.8059	37.7433	-1.8044	9.83122e-06	6.5399e-05	down
HYE68_000195	0.0001	0.548261	-12.4206	9.80982e-06	6.52978e-05	down
HYE68_000196	6.37806	34.1246	-2.41962	4.49686e-05	0.000257029	down
HYE68_000197	1.60262	0.124786	3.68291	3.68095e-11	6.20763e-10	up
HYE68_000198	2.74195	47.4357	-4.1127	7.4102e-16	2.01104e-14	down
HYE68_000199	40.1158	111.474	-1.47447	0.000450093	0.00194103	down
HYE68_000209	1.1672	14.755	-3.66008	1.30743e-22	7.04209e-21	down
HYE68_000210	0.78024	12.9283	-4.05048	6.82897e-21	3.01646e-19	down
HYE68_000214	0.963639	4.51645	-2.22863	3.78624e-05	0.000220049	down
HYE68_000215	0.0001	0.686198	-12.7444	0.000302219	0.0013782	down
HYE68_000219	5.41857	23.9515	-2.14413	0.000319003	0.00144351	down
HYE68_000220	1.25793	5.87285	-2.22301	0.0113416	0.0312376	down
HYE68_000229	381.302	127.216	1.58366	3.11859e-06	2.31462e-05	up
HYE68_000230	0.0001	0.21001	-11.0362	0.0171629	0.0439778	down
HYE68_000239	1.8538	5.51933	-1.574	0.00304778	0.0102177	down
HYE68_000240	4.36543	14.7223	-1.75381	1.09525e-05	7.1996e-05	down
HYE68_000243	3.4497	15.9789	-2.21163	6.66425e-06	4.6225e-05	down
HYE68_000246	0.100528	1.11368	-3.46966	0.000211362	0.00100966	down
HYE68_000247	0.013417	0.199006	-3.89068	0.0184452	0.0466408	down
HYE68_000255	3.99437	12.8438	-1.68503	0.000316071	0.00143147	down
HYE68_000257	8.50297	4.2034	1.01641	8.7834e-07	7.42405e-06	up
HYE68_000261	0.544651	1.84123	-1.75726	0.00130175	0.00489932	down
HYE68_000274	6.70478	17.0142	-1.34348	0.0134223	0.0360093	down
HYE68_000275	5.21113	16.0622	-1.624	0.00336839	0.0111404	down
HYE68_000281	7.17964	0.924143	2.95772	1.21124e-09	1.67105e-08	up
HYE68_000287	640.456	99.4871	2.68652	2.31147e-18	7.94858e-17	up
HYE68_000293	0.376698	4.39127	-3.54316	7.16064e-13	1.52102e-11	down
HYE68_000294	7.63011	1.27624	2.57981	2.96968e-38	6.02903e-36	up
HYE68_000295	59.702	20.5104	1.54142	1.17011e-07	1.15232e-06	up
HYE68_000297	9.60469	3.99436	1.26577	5.15823e-08	5.41306e-07	up
HYE68_000304	0.0398117	0.450239	-3.49943	0.0134809	0.0361168	down
HYE68_000319	1225.77	156.727	2.96736	7.45818e-18	2.46821e-16	up
HYE68_000323	24.3902	65.0544	-1.41535	0.00291597	0.00983197	down
HYE68_000333	12.3511	42.0201	-1.76644	0.00520035	0.0160934	down
HYE68_000334	5.0131	1.45808	1.78163	1.3326e-08	1.53636e-07	up
HYE68_000335	9.67665	2.78292	1.79791	0.00571736	0.0174445	up
HYE68_000336	0.591616	3.1935	-2.43241	4.17991e-05	0.000240738	down
HYE68_000337	18.5221	165.585	-3.16025	8.16455e-11	1.31794e-09	down
HYE68_000338	180.574	979.277	-2.43913	0.000947379	0.00370288	down
HYE68_000339	47.7359	263.193	-2.46297	9.31066e-09	1.11569e-07	down
HYE68_000347	5.50661	19.7407	-1.84194	0.00134211	0.00502257	down
HYE68_000353	337.106	121.455	1.47278	2.86902e-06	2.15115e-05	up
HYE68_000354	1854.08	527.962	1.8122	1.25509e-11	2.21201e-10	up
HYE68_000355	208.513	53.223	1.97002	4.94541e-29	4.70348e-27	up
HYE68_000369	2.79113	12.8583	-2.20378	0.000700532	0.00285321	down
HYE68_000375	32.3826	10.1378	1.67547	1.10612e-10	1.7555e-09	up
HYE68_000379	13.4566	36.925	-1.45628	0.000733417	0.00295861	down
HYE68_000385	30.805	82.1776	-1.41558	0.00735015	0.0217233	down
HYE68_000386	15.4322	4.81504	1.68032	3.3053e-14	7.84137e-13	up
HYE68_000388	34.3387	10.9622	1.6473	5.83305e-10	8.48203e-09	up
HYE68_000389	167.212	76.6758	1.12484	3.8663e-10	5.74881e-09	up
HYE68_000392	813.368	159.248	2.35264	1.11587e-17	3.6247e-16	up
HYE68_000395	0.825033	2.45377	-1.57247	0.0161485	0.0418873	down
HYE68_000405	44.3917	9.80254	2.17906	1.80441e-25	1.26153e-23	up
HYE68_000406	0.162914	3.95524	-4.60158	8.96718e-05	0.00047286	down
HYE68_000410	20.4083	124.028	-2.60343	1.19616e-08	1.39689e-07	down
HYE68_000444	69.8604	33.2521	1.07103	4.21374e-08	4.4753e-07	up
HYE68_000449	124.023	512.519	-2.04699	1.09911e-06	9.02985e-06	down
HYE68_000450	75.3166	835.608	-3.47179	8.74965e-36	1.56559e-33	down
HYE68_000451	12.1199	94.32	-2.96018	5.42195e-15	1.35961e-13	down
HYE68_000452	9.47067	78.5647	-3.05234	9.50739e-25	6.12009e-23	down
HYE68_000456	9.65881	4.43145	1.12407	1.60183e-05	0.000102055	up
HYE68_000457	15.9899	56.2222	-1.81398	5.72819e-05	0.000317608	down
HYE68_000469	808.067	126.526	2.67504	7.89105e-33	1.02847e-30	up
HYE68_000483	25.0635	125.709	-2.32642	3.61817e-17	1.12015e-15	down
HYE68_000487	41.822	230.529	-2.46261	2.72254e-08	2.98152e-07	down
HYE68_000488	88.0265	246.773	-1.48717	0.00520749	0.0160992	down
HYE68_000495	104.329	39.5267	1.40024	6.65651e-07	5.74593e-06	up
HYE68_000497	118.397	23.6374	2.32448	1.31507e-10	2.07833e-09	up
HYE68_000499	0.391891	1.4138	-1.85105	0.00628165	0.0189472	down
HYE68_000502	5.21124	14.8474	-1.51051	0.00245779	0.00849047	down
HYE68_000511	20.3394	134.377	-2.72394	1.80665e-10	2.7925e-09	down
HYE68_000515	2.36747	12.7319	-2.42703	0.00039579	0.00173736	down
HYE68_000516	124.757	41.4265	1.59049	4.19418e-18	1.41463e-16	up
HYE68_000518	7.92524	19.9233	-1.32993	0.0125532	0.034033	down
HYE68_000519	98.5477	46.0503	1.09761	2.47374e-15	6.38516e-14	up
HYE68_000521	8.90574	27.1365	-1.60743	0.00903394	0.025881	down
HYE68_000527	0.280572	1.34044	-2.25627	0.000151173	0.000749971	down
HYE68_000534	4.66787	13.8999	-1.57423	7.21486e-05	0.000391404	down
HYE68_000536	51.8907	326.402	-2.6531	1.27447e-16	3.66611e-15	down
HYE68_000537	5.28635	15.9577	-1.5939	0.00581688	0.0177124	down
HYE68_000544	14.8827	143.564	-3.26999	6.18361e-05	0.00034089	down
HYE68_000550	2.63226	8.30218	-1.65719	0.00490425	0.0153178	down
HYE68_000552	17.6602	45.0461	-1.35091	0.0011285	0.00431963	down
HYE68_000553	7.48441	18.9226	-1.33815	0.00775115	0.0226861	down
HYE68_000556	7.41321	22.627	-1.60988	0.00649479	0.0194733	down
HYE68_000558	534.886	157.636	1.76263	3.99945e-29	3.83838e-27	up
HYE68_000559	910.276	239.537	1.92606	2.42116e-24	1.51244e-22	up
HYE68_000560	56.0732	6.81416	3.0407	5.8626e-21	2.61145e-19	up
HYE68_000561	0.296125	1.33602	-2.17366	0.00446145	0.0141636	down
HYE68_000568	1.69098	0.811545	1.05912	0.00188229	0.00676356	up
HYE68_000572	55.4711	207.079	-1.90037	7.65854e-06	5.23648e-05	down
HYE68_000577	8.90098	73.8775	-3.0531	9.75666e-19	3.44485e-17	down
HYE68_000578	0.544911	3.45394	-2.66415	0.000735209	0.00296471	down
HYE68_000593	6.55642	17.4857	-1.41519	0.000324172	0.00146502	down
HYE68_000596	2.48467	8.38531	-1.75481	2.85922e-05	0.000171504	down
HYE68_000598	56.168	135.8	-1.27366	0.0183846	0.0465234	down
HYE68_000599	794.913	211.47	1.91034	3.50638e-08	3.77338e-07	up
HYE68_000608	16.336	206.796	-3.66208	4.56091e-12	8.53716e-11	down
HYE68_000622	111.492	36.4128	1.61442	7.24662e-05	0.000392724	up
HYE68_000624	295.892	900.247	-1.60525	0.0197849	0.0494015	down
HYE68_000626	27.6338	88.4094	-1.67777	0.0195299	0.0488572	down
HYE68_000627	2.66691	7.77337	-1.54337	0.00629163	0.0189665	down
HYE68_000628	82.0813	468.048	-2.51153	1.04068e-05	6.88374e-05	down
HYE68_000633	159.43	20.3409	2.97046	6.40951e-26	4.66657e-24	up
HYE68_000635	18.0456	5.99794	1.58911	7.54245e-10	1.08187e-08	up
HYE68_000636	10.5465	263.44	-4.64263	2.01281e-19	7.58901e-18	down
HYE68_000640	49.9545	156.475	-1.64725	0.000992428	0.00384621	down
HYE68_000641	16.8907	38.9901	-1.20688	0.0185809	0.0469054	down
HYE68_000653	2.85651	9.73336	-1.76868	0.000501855	0.00213288	down
HYE68_000661	2039.27	724.438	1.49312	4.0613e-17	1.24276e-15	up
HYE68_000663	1512.29	99.5269	3.92551	8.94833e-26	6.42636e-24	up
HYE68_000672	11.8603	76.6515	-2.69218	1.16039e-12	2.38331e-11	down
HYE68_000673	46.637	271.501	-2.54141	6.43288e-10	9.27759e-09	down
HYE68_000674	2142.75	283.699	2.91703	2.71963e-17	8.59615e-16	up
HYE68_000677	12.0651	39.1638	-1.69868	0.00257489	0.00884291	down
HYE68_000682	1657.13	466.114	1.82993	1.08009e-27	9.27032e-26	up
HYE68_000684	70.2893	167.697	-1.25448	0.00605379	0.018355	down
HYE68_000686	54.6104	129.68	-1.2477	0.0137186	0.0365707	down
HYE68_000688	61.9601	7.33012	3.07943	8.00832e-18	2.63376e-16	up
HYE68_000692	10.7159	29.6342	-1.46752	0.000520855	0.00219595	down
HYE68_000695	21.162	99.0692	-2.22696	0.00199669	0.0071069	down
HYE68_000704	1.89216	155.669	-6.3623	1.67097e-51	7.35017e-49	down
HYE68_000709	45.9825	109.414	-1.25063	0.00780066	0.0228058	down
HYE68_000713	50.5492	141.323	-1.48324	0.0104401	0.0291732	down
HYE68_000716	24.1719	71.7914	-1.57048	0.00024662	0.0011556	down
HYE68_000718	21.1738	74.0776	-1.80675	0.000130232	0.000657825	down
HYE68_000720	3.29399	13.5308	-2.03834	0.00405417	0.0130887	down
HYE68_000722	11.4236	42.2582	-1.88721	3.2295e-06	2.38994e-05	down
HYE68_000723	1342.65	229.346	2.54949	4.91926e-25	3.28687e-23	up
HYE68_000746	26.9216	448.068	-4.05688	1.17545e-15	3.14159e-14	down
HYE68_000752	29.1157	79.3518	-1.44647	0.0033427	0.0110661	down
HYE68_000754	2928.63	600.389	2.28626	3.16104e-17	9.9024e-16	up
HYE68_000760	28.1137	215.744	-2.93997	1.14502e-16	3.32087e-15	down
HYE68_000761	2.74061	9.79456	-1.83748	0.0026832	0.00915827	down
HYE68_000763	15.2953	67.0255	-2.13162	5.23432e-05	0.000292994	down
HYE68_000767	4.43125	34.4092	-2.95701	1.23081e-06	1.00415e-05	down
HYE68_000782	30.7856	92.9287	-1.59387	0.0155501	0.0405922	down
HYE68_000798	18.8856	52.6336	-1.4787	0.0123948	0.0337335	down
HYE68_000805	13.5871	5.55571	1.2902	1.88783e-09	2.5356e-08	up
HYE68_000808	5.3319	14.5549	-1.44878	0.0076115	0.0223672	down
HYE68_000818	6.29942	18.5337	-1.55686	0.00135404	0.00506002	down
HYE68_000820	16.618	43.3595	-1.3836	0.00162065	0.00593038	down
HYE68_000821	0.995548	7.87649	-2.98399	0.000453327	0.00195178	down
HYE68_000822	9.46893	124.184	-3.71314	1.24307e-13	2.83436e-12	down
HYE68_000829	10.6717	31.1834	-1.54699	0.000362914	0.00161453	down
HYE68_000834	12.6029	42.3131	-1.74734	0.00203867	0.00724165	down
HYE68_000835	10.9225	26.4245	-1.27457	0.0041247	0.0132838	down
HYE68_000836	9.83481	39.2292	-1.99596	1.69851e-05	0.00010718	down
HYE68_000838	2.23856	1.00002	1.16253	3.0707e-08	3.32827e-07	up
HYE68_000839	2.01265	0.0001	14.2968	8.57162e-09	1.03182e-07	up
HYE68_000840	3.00624	9.25445	-1.62219	7.54123e-05	0.000406395	down
HYE68_000842	0.0192183	0.311747	-4.01982	0.0154452	0.0403401	down
HYE68_000843	0.181855	1.97211	-3.43888	0.0183788	0.0465234	down
HYE68_000846	0.997461	3.52375	-1.82078	0.00865695	0.0249703	down
HYE68_000848	0.219817	0.953089	-2.11631	0.0146402	0.0386273	down
HYE68_000850	4.04996	13.2729	-1.7125	0.0012913	0.00486344	down
HYE68_000852	0.414748	3.79105	-3.19229	5.8145e-05	0.000322055	down
HYE68_000862	251.125	99.0805	1.34173	2.12842e-06	1.65097e-05	up
HYE68_000870	160.777	447.94	-1.47825	0.00636236	0.0191306	down
HYE68_000877	8.69498	23.6396	-1.44295	0.0109956	0.0304514	down
HYE68_000880	3.43771	10.5934	-1.62364	0.00676812	0.020201	down
HYE68_000891	33.9756	79.4744	-1.22599	0.00653519	0.0195833	down
HYE68_000898	1.20818	7.66721	-2.66587	0.000297095	0.00135835	down
HYE68_000899	14.7059	566.295	-5.26709	7.34083e-48	2.87027e-45	down
HYE68_000900	1.30743	8.92057	-2.7704	1.32067e-08	1.52542e-07	down
HYE68_000910	2.42896	9.80092	-2.01258	0.00011258	0.000577874	down
HYE68_000914	1822.14	391.306	2.21927	2.25389e-26	1.67566e-24	up
HYE68_000915	1646.43	193.869	3.08618	2.6899e-23	1.55177e-21	up
HYE68_000917	1.34857	4.35216	-1.6903	0.00384574	0.0124883	down
HYE68_000921	2.76794	15.1189	-2.44946	0.000681913	0.00278597	down
HYE68_000922	0.320569	3.0321	-3.24161	0.00196692	0.0070175	down
HYE68_000926	6.34911	23.2807	-1.87451	0.00660705	0.0197737	down
HYE68_000927	0.0814623	0.634549	-2.96153	0.0146854	0.0387197	down
HYE68_000930	0.91424	7.94449	-3.11931	8.22633e-10	1.16571e-08	down
HYE68_000944	83.5114	261.885	-1.64889	0.00157036	0.00576636	down
HYE68_000947	0.131215	1.536	-3.54918	5.14992e-07	4.53442e-06	down
HYE68_000965	17.8953	91.1349	-2.34842	0.000548646	0.00230118	down
HYE68_000966	30.6039	117.584	-1.94191	0.00582896	0.0177389	down
HYE68_000967	46.7841	281.54	-2.58925	2.06731e-06	1.6083e-05	down
HYE68_000969	5.87732	14.6749	-1.32012	0.0125476	0.0340264	down
HYE68_000975	45.9114	7.89624	2.53962	2.33255e-24	1.46576e-22	up
HYE68_000982	7.2252	23.6441	-1.71037	2.05036e-05	0.000127252	down
HYE68_000983	40.7628	13.7434	1.56851	1.23982e-07	1.2153e-06	up
HYE68_000984	78.6352	414.466	-2.398	7.54831e-05	0.000406569	down
HYE68_000985	185.267	33.8636	2.4518	1.63649e-34	2.54064e-32	up
HYE68_000997	10.3431	28.3945	-1.45695	0.00195813	0.00699086	down
HYE68_000998	4.78467	16.775	-1.80982	0.000372045	0.00165167	down
HYE68_001008	14.2548	33.0139	-1.21162	0.00759058	0.0223152	down
HYE68_001012	0.373191	2.49489	-2.74099	5.10675e-05	0.000287071	down
HYE68_001020	124.012	461.477	-1.89578	0.000889998	0.00350848	down
HYE68_001024	1709.99	524.079	1.70613	8.55177e-05	0.000452915	up
HYE68_001029	2.04486	18.1734	-3.15176	1.82651e-09	2.45949e-08	down
HYE68_001030	3.90166	13.1563	-1.75359	0.0141645	0.0375338	down
HYE68_001031	1.43631	0.273844	2.39094	2.49507e-05	0.000151993	up
HYE68_001034	18.2394	84.3044	-2.20855	0.000416044	0.00181046	down
HYE68_001035	11.6379	31.5633	-1.43942	0.00801318	0.0233495	down
HYE68_001036	9.80327	37.9522	-1.95285	1.68458e-05	0.000106514	down
HYE68_001044	2.14376	9.52791	-2.15202	0.00757427	0.0222734	down
HYE68_001047	0.436635	1.63493	-1.90472	0.0171282	0.043921	down
HYE68_001051	18.3334	126.116	-2.78221	0.000169495	0.000831101	down
HYE68_001060	21.6201	7.86242	1.45933	7.19165e-13	1.52454e-11	up
HYE68_001061	0.264109	2.19356	-3.05407	3.45048e-06	2.53315e-05	down
HYE68_001062	0.017099	0.251232	-3.87704	0.0192631	0.0483615	down
HYE68_001073	5.5453	22.8317	-2.0417	8.95563e-06	6.00283e-05	down
HYE68_001074	0.0263153	0.473712	-4.17004	0.001239	0.00469664	down
HYE68_001078	0.0854553	1.95753	-4.51772	9.78754e-06	6.51906e-05	down
HYE68_001080	4.78439	1.78581	1.42176	6.7299e-09	8.30965e-08	up
HYE68_001085	7.25487	27.3654	-1.91533	3.34809e-05	0.000197353	down
HYE68_001088	0.115106	0.959841	-3.05983	0.0102097	0.028605	down
HYE68_001092	0.0521197	6.82807	-7.03351	1.58213e-25	1.1135e-23	down
HYE68_001094	0.0001	0.389498	-11.9274	0.0013866	0.00516524	down
HYE68_001099	5.31441	13.8794	-1.38496	0.0143274	0.037899	down
HYE68_001101	52.1619	25.4966	1.03269	9.77431e-08	9.77153e-07	up
HYE68_001106	0.117544	4.23721	-5.17184	2.08047e-25	1.44497e-23	down
HYE68_001107	7.69623	42.1787	-2.45429	1.55295e-09	2.1209e-08	down
HYE68_001110	5.18739	46.1798	-3.15418	1.03061e-31	1.19562e-29	down
HYE68_001116	8.30202	2.18349	1.92683	2.19463e-06	1.69485e-05	up
HYE68_001117	14.0768	5.63032	1.32204	4.17209e-17	1.2693e-15	up
HYE68_001119	1.7671	0.877723	1.00954	0.00834034	0.0241893	up
HYE68_001121	22.0084	192.933	-3.13198	1.61204e-36	2.98566e-34	down
HYE68_001128	0.32429	1.39979	-2.10985	0.00513807	0.0159357	down
HYE68_001131	0.189241	0.956118	-2.33697	0.00358832	0.0117719	down
HYE68_001132	0.0288867	0.858461	-4.89328	0.000300019	0.00136994	down
HYE68_001133	313.503	151.173	1.05228	0.000255983	0.00119259	up
HYE68_001135	11.0637	31.1658	-1.49413	0.000104047	0.000540032	down
HYE68_001136	60.002	161.056	-1.42447	0.000482458	0.00205851	down
HYE68_001137	0.250802	1.74986	-2.80262	0.00422642	0.0135618	down
HYE68_001138	0.0001	1.23251	-13.5893	3.83807e-06	2.79053e-05	down
HYE68_001140	0.892552	5.08217	-2.50944	1.15844e-11	2.0554e-10	down
HYE68_001141	4.15232	25.2935	-2.60678	1.85544e-07	1.76309e-06	down
HYE68_001144	0.133391	1.25097	-3.22932	1.59194e-06	1.27319e-05	down
HYE68_001146	7.31101	40.1378	-2.45682	5.206e-05	0.0002918	down
HYE68_001148	0.689474	0.329713	1.06428	0.00936504	0.0266599	up
HYE68_001149	2.69296	13.9803	-2.37613	7.6526e-05	0.000411347	down
HYE68_001150	0.114266	4.35668	-5.25277	2.29397e-10	3.49964e-09	down
HYE68_001155	101.488	5.99975	4.08027	4.17509e-32	5.06625e-30	up
HYE68_001156	6.83861	28.3573	-2.05194	0.000652404	0.00268098	down
HYE68_001160	8.91148	0.24764	5.16935	2.05508e-18	7.09001e-17	up
HYE68_001164	10.0854	52.852	-2.38969	4.17914e-09	5.30279e-08	down
HYE68_001172	0.055922	1.49764	-4.74313	0.000346262	0.00155091	down
HYE68_001176	6.92067	0.744964	3.21567	2.85344e-15	7.31159e-14	up
HYE68_001177	104.615	557.267	-2.41328	0.001251	0.00473533	down
HYE68_001180	2373.18	997.08	1.25104	2.07298e-06	1.61152e-05	up
HYE68_001185	7.37692	26.5135	-1.84564	0.000567609	0.00236754	down
HYE68_001186	0.119824	0.0001	10.2267	0.0012324	0.00467496	up
HYE68_001187	0.231102	1.1878	-2.36169	0.00336077	0.0111222	down
HYE68_001190	1.78576	26.9649	-3.91647	3.88326e-23	2.20406e-21	down
HYE68_001191	1.96313	10.1578	-2.37136	0.0102026	0.0285928	down
HYE68_001193	1.08463	4.35821	-2.00653	0.000395697	0.00173736	down
HYE68_001196	0.037111	0.545175	-3.8768	0.00243468	0.00842547	down
HYE68_001198	0.0412143	2.08021	-5.65744	5.83735e-06	4.11382e-05	down
HYE68_001201	0.561773	1.95108	-1.79621	0.00979733	0.0276774	down
HYE68_001209	1.79645	7.12618	-1.98798	3.72635e-05	0.000217029	down
HYE68_001210	0.0729077	2.64371	-5.18035	2.62986e-13	5.80825e-12	down
HYE68_001211	0.0001	0.563828	-12.461	6.84268e-06	4.74004e-05	down
HYE68_001213	6.11062	0.383889	3.99256	2.64448e-21	1.22447e-19	up
HYE68_001216	47.1568	170.638	-1.8554	1.70216e-05	0.000107346	down
HYE68_001224	1.33566	13.2519	-3.31057	7.19677e-09	8.85505e-08	down
HYE68_001227	1.31814	6.93807	-2.39603	0.000136764	0.000687534	down
HYE68_001228	6.04951	21.0559	-1.79933	0.000122892	0.000624639	down
HYE68_001229	0.508113	3.9458	-2.9571	0.00577851	0.0176108	down
HYE68_001230	0.0994173	2.52519	-4.66675	9.63275e-14	2.22037e-12	down
HYE68_001231	2.15917	0.463681	2.21927	3.74564e-08	4.01042e-07	up
HYE68_001232	6.14043	1.24773	2.29903	1.3755e-12	2.77651e-11	up
HYE68_001233	14.3579	7.02409	1.03146	2.28743e-05	0.000140503	up
HYE68_001235	9.41796	3.60229	1.3865	6.40844e-06	4.46561e-05	up
HYE68_001238	1.99774	9.46007	-2.24348	0.002825	0.00956494	down
HYE68_001239	0.269862	1.70567	-2.66004	0.000762563	0.00306564	down
HYE68_001246	261.318	1217.06	-2.21953	0.000306698	0.00139383	down
HYE68_001257	0.0241267	0.612574	-4.66618	0.00446284	0.0141636	down
HYE68_001258	11.2018	59.4028	-2.4068	2.06129e-06	1.6048e-05	down
HYE68_001259	0.315016	2.40445	-2.93221	2.93661e-05	0.000175548	down
HYE68_001261	4.69369	19.1326	-2.02724	3.42034e-05	0.000201162	down
HYE68_001264	0.0001	0.982033	-13.2616	2.00809e-06	1.568e-05	down
HYE68_001265	0.0777437	50.1751	-9.33403	2.27754e-29	2.2263e-27	down
HYE68_001269	0.167614	1.29175	-2.94611	0.0118675	0.0324827	down
HYE68_001271	7.40636	30.7228	-2.05247	1.86002e-05	0.000116605	down
HYE68_001275	6.01459	23.7007	-1.97839	0.00014717	0.000733555	down
HYE68_001276	0.104556	1.20279	-3.52403	1.82823e-05	0.000114748	down
HYE68_001278	0.114946	1.89588	-4.04385	0.0018078	0.00652923	down
HYE68_001279	0.0001	0.679083	-12.7294	1.52512e-06	1.22346e-05	down
HYE68_001282	0.739185	7.30479	-3.30484	7.97318e-09	9.64179e-08	down
HYE68_001283	19.7963	3.22374	2.61842	6.10323e-17	1.80988e-15	up
HYE68_001285	2.11494	8.50009	-2.00686	2.07449e-05	0.000128675	down
HYE68_001286	0.372787	1.81271	-2.28173	0.0159789	0.0415183	down
HYE68_001287	1.56454	20.1739	-3.68868	5.79871e-13	1.23921e-11	down
HYE68_001291	0.699015	8.6118	-3.62292	7.19396e-12	1.30717e-10	down
HYE68_001292	1.46165	23.9154	-4.03227	5.11937e-13	1.10072e-11	down
HYE68_001297	0.820801	3.064	-1.90031	0.00852663	0.0246416	down
HYE68_001301	3.52828	1.62336	1.11998	1.5658e-07	1.51098e-06	up
HYE68_001309	1.04372	6.95001	-2.73529	3.474e-05	0.00020409	down
HYE68_001314	0.790392	5.59346	-2.8231	1.71798e-06	1.36059e-05	down
HYE68_001315	1.05885	27.5426	-4.70109	8.97841e-15	2.21461e-13	down
HYE68_001316	0.087626	1.09066	-3.63769	0.000263302	0.00122394	down
HYE68_001317	12.8239	52.9119	-2.04476	0.000164236	0.000807565	down
HYE68_001320	31.6645	5.64801	2.48705	2.43192e-09	3.20522e-08	up
HYE68_001324	3.78792	93.3001	-4.6224	4.2858e-26	3.14203e-24	down
HYE68_001335	0.418212	1.9764	-2.24057	0.0125392	0.0340211	down
HYE68_001336	0.0203657	0.323059	-3.98759	0.000892056	0.00351397	down
HYE68_001337	0.0001	0.391813	-11.9359	0.000105128	0.000545376	down
HYE68_001339	0.0001	0.289186	-11.4978	0.0023101	0.00807146	down
HYE68_001340	0.0001	0.681737	-12.735	1.91892e-05	0.00011987	down
HYE68_001342	3.43891	26.0724	-2.9225	3.20088e-09	4.13607e-08	down
HYE68_001343	1.25814	12.1946	-3.27687	5.09845e-06	3.63678e-05	down
HYE68_001344	0.386249	4.72712	-3.61336	0.000354026	0.00158032	down
HYE68_001345	11.4398	82.1945	-2.84498	0.000125491	0.000637231	down
HYE68_001346	1.99065	20.5617	-3.36865	3.11967e-05	0.000185337	down
HYE68_001347	0.487409	11.328	-4.53862	5.15658e-12	9.58417e-11	down
HYE68_001351	0.21461	4.75295	-4.46903	3.57649e-08	3.84491e-07	down
HYE68_001353	0.150062	3.91992	-4.7072	0.000182766	0.000887926	down
HYE68_001358	0.536728	3.14822	-2.55227	4.19714e-05	0.000241599	down
HYE68_001362	38.0296	159.373	-2.06721	0.000356694	0.00158954	down
HYE68_001366	8.36205	34.0909	-2.02746	2.52339e-05	0.000153453	down
HYE68_001371	1716.86	416.581	2.0431	1.34717e-10	2.12587e-09	up
HYE68_001374	0.0001	0.341945	-11.7395	0.00649305	0.0194733	down
HYE68_001377	61.6721	1.61864	5.25176	5.82083e-35	9.75404e-33	up
HYE68_001381	21.8754	86.9491	-1.99086	1.07176e-05	7.06717e-05	down
HYE68_001384	55.8326	218.306	-1.96717	0.000551735	0.00231229	down
HYE68_001386	0.916771	0.185415	2.3058	0.000878376	0.00346525	up
HYE68_001391	1.89435	34.4299	-4.18388	3.05925e-29	2.96298e-27	down
HYE68_001392	0.431662	5.40573	-3.64652	6.47674e-07	5.61371e-06	down
HYE68_001393	2.90405	13.8805	-2.25692	4.9681e-07	4.39633e-06	down
HYE68_001394	0.046639	3.33153	-6.15851	8.25319e-27	6.454e-25	down
HYE68_001398	0.331105	2.81412	-3.08732	0.00231605	0.00808551	down
HYE68_001399	0.103528	2.03594	-4.2976	0.000927574	0.00363354	down
HYE68_001400	0.0239867	0.875235	-5.18937	1.55181e-05	9.91073e-05	down
HYE68_001406	4.76376	12.9022	-1.43745	0.00707297	0.021004	down
HYE68_001412	15.7323	5.64557	1.47854	0.000164204	0.000807565	up
HYE68_001417	74.7903	26.1001	1.5188	6.97297e-06	4.82177e-05	up
HYE68_001422	10.4225	1.23977	3.07156	3.69093e-09	4.73453e-08	up
HYE68_001423	1.894	8.77568	-2.21207	0.000702628	0.00286064	down
HYE68_001424	0.216985	1.53263	-2.82034	0.0141476	0.0374985	down
HYE68_001425	1.87849	10.5749	-2.49299	2.08582e-07	1.96432e-06	down
HYE68_001428	34.24	10.3578	1.72497	4.95936e-08	5.22515e-07	up
HYE68_001430	73.8433	21.6253	1.77175	1.86304e-14	4.47003e-13	up
HYE68_001431	1.41764	7.16497	-2.33747	0.00596642	0.0181103	down
HYE68_001434	0.370839	1.42424	-1.94133	0.0196272	0.0490772	down
HYE68_001436	0.0001	0.107066	-10.0643	0.00763476	0.0224138	down
HYE68_001438	4.71751	24.8818	-2.399	3.57981e-07	3.25233e-06	down
HYE68_001439	9.41966	82.5824	-3.13209	4.85798e-17	1.46113e-15	down
HYE68_001440	37.3089	188.079	-2.33375	1.57725e-09	2.14576e-08	down
HYE68_001450	0.0001	0.993907	-13.2789	4.16982e-07	3.72426e-06	down
HYE68_001455	0.223198	2.28889	-3.35825	0.00330686	0.010954	down
HYE68_001456	0.313332	1.83047	-2.54645	0.00793003	0.0231455	down
HYE68_001457	3.97953	91.031	-4.51569	2.57908e-15	6.64082e-14	down
HYE68_001459	12.0608	65.3373	-2.43758	6.71717e-05	0.000366476	down
HYE68_001462	74.3106	192.873	-1.37601	0.00510283	0.0158489	down
HYE68_001467	4.87944	1.43318	1.7675	8.69705e-06	5.88179e-05	up
HYE68_001469	37.5344	96.0724	-1.35591	0.0143628	0.0379831	down
HYE68_001472	10.8519	4.93668	1.13634	3.8502e-05	0.000223456	up
HYE68_001474	2.91427	0.527803	2.46506	1.11854e-07	1.10528e-06	up
HYE68_001475	1.9241	0.788361	1.28725	1.18969e-05	7.77202e-05	up
HYE68_001479	3.0944	23.748	-2.94007	4.32274e-15	1.08914e-13	down
HYE68_001480	86.1588	574.527	-2.7373	3.14134e-07	2.87875e-06	down
HYE68_001482	4.91666	1.11468	2.14105	8.2522e-07	7.01756e-06	up
HYE68_001483	132.532	23.8205	2.47606	1.81168e-47	6.59515e-45	up
HYE68_001484	4.57662	20.3583	-2.15326	8.41416e-06	5.7051e-05	down
HYE68_001485	1.62347	0.520446	1.64126	4.32377e-06	3.12216e-05	up
HYE68_001490	8.63107	47.9881	-2.47506	5.49113e-12	1.01701e-10	down
HYE68_001491	13.5286	3.33992	2.01812	4.09854e-19	1.48688e-17	up
HYE68_001492	3.74298	41.499	-3.47082	7.28126e-09	8.92343e-08	down
HYE68_001494	1.79857	4.8262	-1.42404	0.0110544	0.0305821	down
HYE68_001495	1.67216	8.85835	-2.40532	0.000562945	0.00235088	down
HYE68_001496	4.21761	15.9963	-1.92324	4.71718e-07	4.19186e-06	down
HYE68_001506	3.65241	11.2359	-1.62119	0.00938322	0.0266832	down
HYE68_001507	28.4403	1.84644	3.94512	4.29363e-28	3.90757e-26	up
HYE68_001510	418.859	180.004	1.21844	0.00223394	0.00783513	up
HYE68_001517	1.85825	0.143781	3.692	1.58985e-11	2.76964e-10	up
HYE68_001518	1.19942	6.82075	-2.50759	0.0005737	0.00238917	down
HYE68_001520	0.0001	0.493888	-12.27	0.000328768	0.00148325	down
HYE68_001521	0.119008	13.8719	-6.86497	5.91585e-11	9.74316e-10	down
HYE68_001528	0.0373757	0.742139	-4.31152	0.000468992	0.00200963	down
HYE68_001529	35.4346	2.78703	3.66836	4.89667e-17	1.46858e-15	up
HYE68_001535	7.06073	18.6987	-1.40505	0.0150692	0.0395343	down
HYE68_001536	3.72467	9.92634	-1.41415	0.0193059	0.0484346	down
HYE68_001538	4.161	83.2301	-4.3221	4.80402e-23	2.71209e-21	down
HYE68_001541	2.42343	7.09294	-1.54933	0.00875518	0.0251917	down
HYE68_001543	23.4052	2.08823	3.48648	1.59196e-52	8.00301e-50	up
HYE68_001551	0.300343	7.32452	-4.60805	1.84245e-07	1.7539e-06	down
HYE68_001554	0.0001	0.208573	-11.0263	0.00780805	0.022821	down
HYE68_001558	0.46269	43.665	-6.56029	2.27406e-15	5.92771e-14	down
HYE68_001559	0.290203	22.7635	-6.29352	1.5466e-26	1.16625e-24	down
HYE68_001564	124.907	36.6268	1.76988	1.54156e-09	2.10806e-08	up
HYE68_001569	0.900578	5.09582	-2.50039	5.63411e-09	7.05567e-08	down
HYE68_001578	1.25391	15.8613	-3.661	1.13831e-16	3.3105e-15	down
HYE68_001582	0.203876	1.26943	-2.63842	2.1165e-05	0.000131049	down
HYE68_001583	5.14233	23.4491	-2.18904	1.32606e-07	1.29383e-06	down
HYE68_001584	25.6138	83.2479	-1.70049	0.00716885	0.021241	down
HYE68_001591	64.7692	409.611	-2.66087	5.99577e-06	4.2058e-05	down
HYE68_001596	0.87046	3.05438	-1.81103	0.0102748	0.0287569	down
HYE68_001602	0.590542	3.71223	-2.65218	0.000141077	0.000706856	down
HYE68_001603	0.0001	1.38731	-13.76	1.64816e-07	1.57891e-06	down
HYE68_001604	0.0144087	0.678009	-5.5563	0.000383628	0.00169242	down
HYE68_001605	0.254537	2.35102	-3.20734	0.00015037	0.000746335	down
HYE68_001611	1.35485	5.63177	-2.05546	0.00838955	0.0243112	down
HYE68_001612	67.2668	270.416	-2.00721	3.03237e-05	0.000180659	down
HYE68_001614	25.4735	3.97488	2.68001	4.91498e-12	9.16738e-11	up
HYE68_001620	29.5489	6.43819	2.19838	3.80807e-28	3.49581e-26	up
HYE68_001625	0.489083	2.15146	-2.13716	0.0074975	0.0220784	down
HYE68_001626	2.90406	0.361751	3.005	1.46435e-05	9.42056e-05	up
HYE68_001631	0.138896	1.33405	-3.26373	0.00122932	0.00466495	down
HYE68_001635	0.0454173	0.408341	-3.16846	0.0182595	0.0462933	down
HYE68_001636	0.0715617	0.702123	-3.29446	0.000380091	0.00168033	down
HYE68_001637	0.0471223	0.63751	-3.75797	0.0162892	0.0421999	down
HYE68_001638	0.143841	2.83555	-4.30108	9.97565e-06	6.6318e-05	down
HYE68_001644	0.0001	0.397733	-11.9576	0.0166272	0.0429176	down
HYE68_001647	103.429	13.8013	2.90576	6.28725e-09	7.79043e-08	up
HYE68_001654	209.427	8.75136	4.5808	1.50344e-24	9.61929e-23	up
HYE68_001655	2.44894	14.2914	-2.54492	0.00366127	0.0119851	down
HYE68_001657	0.853534	9.97609	-3.54695	1.11736e-13	2.55877e-12	down
HYE68_001658	554.523	2814.77	-2.3437	1.84265e-06	1.45062e-05	down
HYE68_001659	1.62498	9.84314	-2.5987	1.60895e-09	2.18606e-08	down
HYE68_001665	0.632282	2.6472	-2.06583	0.00792276	0.023137	down
HYE68_001668	0.102782	0.745418	-2.85846	0.00211221	0.00746121	down
HYE68_001675	5.39037	23.1651	-2.1035	0.000451326	0.00194396	down
HYE68_001676	2.73374	32.7981	-3.58466	2.54381e-06	1.93062e-05	down
HYE68_001683	3.12317	8.91172	-1.51269	0.00819875	0.0238244	down
HYE68_001684	25.0638	66.173	-1.40064	0.0139552	0.0370816	down
HYE68_001685	1.68149	14.0976	-3.06765	5.74505e-08	5.97974e-07	down
HYE68_001688	0.255823	1.2052	-2.23605	0.00552868	0.0169374	down
HYE68_001689	1.4242	6.62791	-2.21841	1.13279e-06	9.29926e-06	down
HYE68_001691	0.0001	0.43069	-12.0724	0.000283772	0.00130592	down
HYE68_001692	0.108425	1.54922	-3.83677	6.7053e-05	0.000366207	down
HYE68_001696	2.17454	26.0494	-3.58247	2.16183e-05	0.000133465	down
HYE68_001703	0.256966	3.0296	-3.55948	6.84197e-12	1.24967e-10	down
HYE68_001705	897.844	287.4	1.64341	8.02525e-07	6.8435e-06	up
HYE68_001706	0.0001	0.294029	-11.5217	0.0177244	0.0451863	down
HYE68_001708	0.493166	2.78423	-2.49713	0.000431358	0.0018671	down
HYE68_001709	0.326774	4.21226	-3.68823	1.63967e-07	1.57221e-06	down
HYE68_001717	0.246667	2.20462	-3.15989	0.00520779	0.0160992	down
HYE68_001735	177.603	12.2658	3.85594	6.22299e-17	1.82998e-15	up
HYE68_001736	1.26707	0.417402	1.60199	0.0179376	0.0456306	up
HYE68_001738	0.051174	0.526685	-3.36346	0.00290273	0.0097967	down
HYE68_001742	9.4309	1.83769	2.3595	5.12254e-07	4.51408e-06	up
HYE68_001744	0.0110353	0.358436	-5.02151	0.00429512	0.013753	down
HYE68_001746	3.60654	11.9064	-1.72305	0.000597183	0.00247622	down
HYE68_001747	0.0833753	0.790363	-3.24482	0.00337479	0.0111581	down
HYE68_001752	102.221	475.809	-2.2187	0.00020412	0.000979053	down
HYE68_001753	89.8421	310.781	-1.79043	2.08412e-07	1.96432e-06	down
HYE68_001754	23.4628	59.049	-1.33154	0.00945735	0.0268535	down
HYE68_001758	0.0001	0.280226	-11.4524	0.0090967	0.0260254	down
HYE68_001759	420.049	121.312	1.79184	2.21599e-23	1.28539e-21	up
HYE68_001763	9.97678	4.56437	1.12816	0.000284212	0.00130737	up
HYE68_001765	0.0750187	305.774	-11.9929	8.49765e-88	2.24274e-84	down
HYE68_001766	0.49764	3.68868	-2.88993	1.98262e-07	1.8755e-06	down
HYE68_001768	19.2073	4.36036	2.13913	2.53742e-22	1.34611e-20	up
HYE68_001772	1.56777	10.3038	-2.71639	0.000362492	0.00161333	down
HYE68_001775	6377.32	215.735	4.88562	1.10546e-41	2.65236e-39	up
HYE68_001776	3.87579	13.8776	-1.8402	0.000885127	0.00349058	down
HYE68_001778	7424.24	642.502	3.53047	2.66495e-30	2.84181e-28	up
HYE68_001779	0.231629	0.110431	1.06867	0.0137214	0.0365707	up
HYE68_001781	0.296009	4.50361	-3.92737	5.04265e-08	5.30232e-07	down
HYE68_001782	1.93647	6.26488	-1.69386	0.00740585	0.0218573	down
HYE68_001783	1.0572	0.416199	1.3449	4.27e-05	0.000245258	up
HYE68_001784	9.45416	1.97399	2.25983	1.10632e-09	1.53474e-08	up
HYE68_001785	0.577917	20.8114	-5.17037	6.69337e-16	1.82589e-14	down
HYE68_001787	5.23574	41.9394	-3.00184	9.18692e-14	2.13157e-12	down
HYE68_001791	5.90536	106.567	-4.17359	5.06838e-12	9.43684e-11	down
HYE68_001792	1.43778	0.523613	1.45727	0.00127698	0.0048156	up
HYE68_001793	6.51847	27.9109	-2.09822	6.04227e-07	5.26306e-06	down
HYE68_001794	1.49968	441.367	-8.20118	1.35217e-47	5.09818e-45	down
HYE68_001795	2.27468	28.09	-3.62632	3.90559e-20	1.58582e-18	down
HYE68_001796	1.84008	7.4165	-2.01097	0.000722073	0.00291857	down
HYE68_001797	0.022526	0.426821	-4.24397	0.00359464	0.0117889	down
HYE68_001798	1815.1	258.018	2.81451	3.81026e-32	4.67732e-30	up
HYE68_001802	1.01577	3.25957	-1.68211	0.000446141	0.00192477	down
HYE68_001803	103.793	43.0343	1.27015	4.56515e-05	0.000260509	up
HYE68_001806	0.0001	0.326826	-11.6743	0.0036729	0.0120147	down
HYE68_001807	1.05461	14.3798	-3.76926	1.00347e-07	1.00129e-06	down
HYE68_001808	1.03222	16.5541	-4.00337	3.09539e-09	4.01944e-08	down
HYE68_001809	0.0001	0.992764	-13.2772	4.64292e-07	4.13282e-06	down
HYE68_001811	4.99641	396.307	-6.30958	6.33248e-07	5.50222e-06	down
HYE68_001819	0.410461	0.201136	1.02907	0.00930095	0.0265021	up
HYE68_001820	16.2946	80.0418	-2.29636	0.0053339	0.0164169	down
HYE68_001821	1.9075	6.6292	-1.79715	0.00357885	0.0117457	down
HYE68_001823	7.17641	0.915547	2.97056	8.33301e-11	1.33899e-09	up
HYE68_001829	1.58469	6.92264	-2.12712	0.00443517	0.0140988	down
HYE68_001831	0.368144	2.466	-2.74383	0.0173334	0.0442868	down
HYE68_001834	631.267	37.7177	4.06494	5.10033e-17	1.52533e-15	up
HYE68_001846	3.46597	13.319	-1.94215	3.09869e-08	3.35516e-07	down
HYE68_001847	0.790002	4.61521	-2.54647	1.00074e-09	1.39194e-08	down
HYE68_001849	0.146065	36.5267	-7.9662	1.19723e-35	2.10652e-33	down
HYE68_001851	0.00832933	2.61616	-8.29504	3.35988e-08	3.63053e-07	down
HYE68_001854	2.09473	10.6616	-2.34758	0.000168424	0.000826233	down
HYE68_001855	1.64412	20.7799	-3.65981	1.20469e-07	1.18306e-06	down
HYE68_001856	0.473019	17.1181	-5.17748	3.25269e-07	2.97562e-06	down
HYE68_001857	0.717729	10.1035	-3.81528	3.96243e-06	2.87106e-05	down
HYE68_001858	4.23166	54.2316	-3.67984	6.2981e-21	2.79366e-19	down
HYE68_001860	0.517233	2.39866	-2.21334	0.00317863	0.0105991	down
HYE68_001862	37.7179	4.69982	3.00457	8.13575e-35	1.32137e-32	up
HYE68_001872	1.81835	0.720379	1.3358	0.000374234	0.00166069	up
HYE68_001873	592.248	285.054	1.05497	0.000160709	0.000793176	up
HYE68_001875	0.0412123	0.737927	-4.16233	0.00406094	0.0131065	down
HYE68_001877	0.271599	0.00629367	5.43143	3.43458e-11	5.83878e-10	up
HYE68_001879	6.59044	16.0009	-1.27971	0.012753	0.034495	down
HYE68_001881	1.11431	4.08688	-1.87485	0.00284941	0.00963834	down
HYE68_001883	519.587	189.11	1.45814	3.99553e-20	1.61612e-18	up
HYE68_001885	5.59498	22.3795	-1.99997	3.48922e-05	0.00020487	down
HYE68_001892	3.23887	14.612	-2.17359	0.00308003	0.0103127	down
HYE68_001893	94.4054	15.876	2.57202	1.08951e-27	9.2758e-26	up
HYE68_001898	0.0001	1.5474	-13.9176	0.0121689	0.0332129	down
HYE68_001902	1.60128	0.677147	1.24168	6.60069e-06	4.58143e-05	up
HYE68_001904	1.8187	9.18749	-2.33676	1.08605e-06	8.94337e-06	down
HYE68_001905	11.472	48.6289	-2.0837	1.49923e-06	1.20452e-05	down
HYE68_001906	118.685	41.8347	1.50436	2.76355e-07	2.55471e-06	up
HYE68_001911	0.127954	0.885433	-2.79076	0.014841	0.0390228	down
HYE68_001913	3.80218	60.5987	-3.99439	2.33279e-07	2.18327e-06	down
HYE68_001914	0.066459	2.07926	-4.96746	1.6985e-05	0.00010718	down
HYE68_001917	166.819	49.7919	1.7443	2.00275e-13	4.48897e-12	up
HYE68_001920	0.364248	2.57443	-2.82126	2.08007e-06	1.61584e-05	down
HYE68_001921	6.77309	0.281106	4.59063	4.35689e-21	1.97406e-19	up
HYE68_001934	9.16908	72.9756	-2.99257	4.26804e-20	1.71322e-18	down
HYE68_001935	0.0426433	3.279	-6.26479	1.58944e-08	1.8004e-07	down
HYE68_001938	3.64654	1.167	1.64372	3.60595e-10	5.37949e-09	up
HYE68_001940	0.53359	3.07711	-2.52777	0.00210293	0.00743988	down
HYE68_001944	18.4929	0.242185	6.25471	1.24284e-81	2.62413e-78	up
HYE68_001945	1.36936	0.240217	2.51109	0.000154154	0.000763848	up
HYE68_001947	24.1425	88.1264	-1.868	4.64613e-05	0.000264131	down
HYE68_001954	0.224271	0.0001	11.131	1.32177e-05	8.55547e-05	up
HYE68_001957	61.4052	206.988	-1.75311	5.34977e-05	0.000298191	down
HYE68_001958	25.3637	94.6639	-1.90005	7.02061e-10	1.00976e-08	down
HYE68_001959	4.7837	0.0920063	5.70025	2.95864e-17	9.29596e-16	up
HYE68_001964	0.330722	3.54896	-3.42371	0.000290286	0.0013301	down
HYE68_001965	1.77963	6.55818	-1.88172	0.00177812	0.00643084	down
HYE68_001966	4.75943	20.1589	-2.08256	1.99946e-06	1.56242e-05	down
HYE68_001972	0.704497	3.7494	-2.41199	9.36929e-05	0.000492098	down
HYE68_001973	0.377126	3.36573	-3.1578	9.19364e-10	1.29065e-08	down
HYE68_001975	20.666	3.72909	2.47037	1.34633e-26	1.02253e-24	up
HYE68_001980	3.76404	1.2865	1.54883	9.05875e-13	1.89373e-11	up
HYE68_001982	2.65347	0.0001	14.6956	2.53763e-09	3.33206e-08	up
HYE68_001985	1.81271	9.86634	-2.44436	1.00662e-05	6.68357e-05	down
HYE68_001986	0.195442	0.952963	-2.28568	0.00711777	0.0211133	down
HYE68_001987	0.932285	5.43914	-2.54453	4.87011e-06	3.49278e-05	down
HYE68_001988	12.7465	5.16105	1.30436	1.64468e-05	0.000104407	up
HYE68_001995	3.26908	10.2734	-1.65196	0.00299136	0.0100509	down
HYE68_001999	0.527122	2.56736	-2.28408	0.00238935	0.00830006	down
HYE68_002001	1.94915	6.15787	-1.65958	0.0047051	0.0147833	down
HYE68_002009	73.5961	6.33767	3.5376	1.56162e-21	7.42613e-20	up
HYE68_002010	0.0674407	2.3359	-5.11421	8.70894e-11	1.39515e-09	down
HYE68_002014	0.588346	0.291064	1.01533	0.0104077	0.0290903	up
HYE68_002022	31.8181	11.1884	1.50785	7.64548e-08	7.79087e-07	up
HYE68_002048	0.056679	1.42222	-4.64918	0.00976755	0.027608	down
HYE68_002050	1.01874	8.46603	-3.0549	8.69677e-09	1.0445e-07	down
HYE68_002052	8.69553	41.2035	-2.24442	0.0167528	0.0432103	down
HYE68_002061	1.62602	17.8813	-3.45904	4.57933e-07	4.07967e-06	down
HYE68_002064	2.22782	9.09671	-2.02971	4.87285e-05	0.000275684	down
HYE68_002065	1.43796	6.50119	-2.17668	5.11405e-08	5.37204e-07	down
HYE68_002067	0.00690667	0.254366	-5.20277	0.00522692	0.0161488	down
HYE68_002068	0.331186	16.6787	-5.65422	1.06576e-34	1.67929e-32	down
HYE68_002069	0.163905	3.81261	-4.53985	2.2395e-09	2.959e-08	down
HYE68_002070	0.557666	36.9555	-6.05024	3.7261e-66	3.57604e-63	down
HYE68_002071	1.59594	53.6928	-5.07225	5.80485e-22	2.98935e-20	down
HYE68_002075	13.1869	46.7597	-1.82616	0.00239009	0.00830006	down
HYE68_002076	1.31094	8.52059	-2.70035	9.24854e-06	6.18346e-05	down
HYE68_002077	0.0001	0.545349	-12.413	0.000560021	0.00234052	down
HYE68_002078	0.0001	0.353482	-11.7874	0.000451082	0.0019437	down
HYE68_002079	0.093066	3.1257	-5.06978	1.43829e-09	1.97196e-08	down
HYE68_002081	289.638	30.1851	3.26234	4.56429e-43	1.20463e-40	up
HYE68_002086	6.2209	38.002	-2.61088	1.40612e-06	1.13924e-05	down
HYE68_002087	0.30284	9.55612	-4.9798	3.77559e-10	5.62185e-09	down
HYE68_002088	0.123467	2.12227	-4.1034	0.00019044	0.000922235	down
HYE68_002093	1.92769	12.7224	-2.72242	2.49209e-11	4.27788e-10	down
HYE68_002098	3.38574	14.1027	-2.05843	7.95429e-05	0.000425398	down
HYE68_002100	1.19257	0.351899	1.76084	0.000239918	0.0011277	up
HYE68_002101	40.6726	6.76004	2.58895	1.70881e-18	5.91472e-17	up
HYE68_002102	193.239	1597.7	-3.04754	2.97837e-12	5.72726e-11	down
HYE68_002104	0.302589	1.83009	-2.59648	0.000147244	0.000733557	down
HYE68_002106	1.58321	5.97166	-1.91528	5.21931e-06	3.71797e-05	down
HYE68_002112	0.0001	0.149333	-10.5443	0.013684	0.0365171	down
HYE68_002113	2.25674	0.391132	2.52851	9.93921e-09	1.18524e-07	up
HYE68_002115	16.926	83.6928	-2.30586	0.00508526	0.015799	down
HYE68_002119	16.1884	41.4998	-1.35814	0.019731	0.0493018	down
HYE68_002120	8405.66	3691.54	1.18714	8.45728e-11	1.35689e-09	up
HYE68_002128	120.144	34.2916	1.80884	1.59979e-13	3.60877e-12	up
HYE68_002133	1.24375	10.262	-3.04455	4.0742e-12	7.6806e-11	down
HYE68_002134	4.08547	13.0066	-1.67067	0.013614	0.0363743	down
HYE68_002136	565.496	34.1675	4.04882	8.19612e-75	1.23609e-71	up
HYE68_002137	3.96422	15.6449	-1.98058	8.74053e-08	8.79636e-07	down
HYE68_002138	106.986	2.78095	5.26569	9.45907e-33	1.20313e-30	up
HYE68_002139	0.232043	2.47655	-3.41586	0.0156247	0.0407384	down
HYE68_002151	0.511626	0.0935227	2.4517	0.0090614	0.0259385	up
HYE68_002155	20.9681	85.2136	-2.02289	0.000131596	0.000663448	down
HYE68_002157	0.342359	2.45214	-2.84046	0.000356262	0.00158896	down
HYE68_002180	567.223	173.166	1.71176	3.01274e-06	2.24615e-05	up
HYE68_002185	6.77537	29.6904	-2.13163	9.18347e-07	7.70667e-06	down
HYE68_002186	1.30146	4.50641	-1.79185	0.000191735	0.00092723	down
HYE68_002187	3.39729	1.00152	1.76219	3.17999e-12	6.09277e-11	up
HYE68_002198	269.373	21.5341	3.64491	9.03761e-22	4.45841e-20	up
HYE68_002204	1.40777	6.0738	-2.10918	0.00502859	0.0156506	down
HYE68_002205	18.9877	96.4122	-2.34415	5.72453e-08	5.96583e-07	down
HYE68_002214	1.99326	50.4392	-4.66134	3.47122e-09	4.47444e-08	down
HYE68_002216	1.45114	0.273932	2.4053	1.95103e-06	1.5291e-05	up
HYE68_002224	1.60396	7.90285	-2.30073	0.000899883	0.00353952	down
HYE68_002227	15.2127	60.2412	-1.98547	7.36166e-06	5.0663e-05	down
HYE68_002230	25.3557	131.91	-2.37918	1.85871e-06	1.45892e-05	down
HYE68_002233	11.907	33.4679	-1.49097	0.00363148	0.011895	down
HYE68_002242	21.6361	52.1506	-1.26924	0.00836418	0.0242451	down
HYE68_002245	70.1645	198.618	-1.50119	0.00104638	0.00403156	down
HYE68_002247	44.5567	117.387	-1.39755	0.0137846	0.0367022	down
HYE68_002253	3.78819	12.627	-1.73693	0.0136167	0.0363743	down
HYE68_002259	933.383	218.977	2.09169	1.31094e-26	1.00287e-24	up
HYE68_002260	759.488	155.208	2.29083	3.27024e-25	2.24181e-23	up
HYE68_002267	3.12547	29.4585	-3.23654	1.5892e-26	1.18987e-24	down
HYE68_002270	29.2869	76.6764	-1.38853	0.0172722	0.0441936	down
HYE68_002275	6.35927	16.7495	-1.39718	0.0062839	0.0189486	down
HYE68_002277	91.3201	420.342	-2.20256	0.000558852	0.00233655	down
HYE68_002281	37.8988	16.2857	1.21855	2.43718e-06	1.85771e-05	up
HYE68_002282	106.754	49.4825	1.1093	2.7991e-09	3.65267e-08	up
HYE68_002285	0.341609	3.7539	-3.45797	6.36993e-08	6.56071e-07	down
HYE68_002292	4.39002	18.0137	-2.0368	2.70659e-07	2.50425e-06	down
HYE68_002295	35.6484	7.47059	2.25455	5.35191e-25	3.55347e-23	up
HYE68_002296	23.1918	6.31102	1.87767	2.33234e-38	4.82795e-36	up
HYE68_002300	17.0778	56.1178	-1.71634	0.000362374	0.00161333	down
HYE68_002308	7.61545	23.8888	-1.64933	0.0170132	0.0437002	down
HYE68_002312	3.92505	13.7078	-1.80421	5.55153e-06	3.93075e-05	down
HYE68_002315	151.038	871.705	-2.52893	6.71135e-16	1.82608e-14	down
HYE68_002316	0.808644	10.0754	-3.63919	1.39848e-20	5.9292e-19	down
HYE68_002319	5.47843	17.8633	-1.70516	0.000313572	0.00142077	down
HYE68_002323	1.14068	110.657	-6.60006	1.00448e-39	2.25624e-37	down
HYE68_002324	28.0675	91.266	-1.70117	0.00329807	0.0109318	down
HYE68_002325	10.6576	32.5072	-1.60888	0.00357923	0.0117457	down
HYE68_002327	200.392	12.1121	4.0483	1.78029e-55	1.10556e-52	up
HYE68_002328	12.3612	38.3138	-1.63205	0.00270887	0.00922202	down
HYE68_002329	13.0439	32.813	-1.33089	0.00846005	0.0244826	down
HYE68_002334	2.20106	10.4741	-2.25056	0.000311728	0.00141423	down
HYE68_002339	11.6684	36.6907	-1.65281	0.0019093	0.00684956	down
HYE68_002341	71.1334	17.8001	1.99864	5.09725e-13	1.0982e-11	up
HYE68_002344	10.43	4.09934	1.34727	2.28679e-05	0.000140503	up
HYE68_002360	0.426268	0.101475	2.07064	0.0123191	0.0335707	up
HYE68_002363	0.0001	0.88894	-13.1179	1.04568e-05	6.91249e-05	down
HYE68_002364	68.3609	25.2739	1.43552	0.0012564	0.00475066	up
HYE68_002369	104.504	47.9496	1.12397	3.89059e-08	4.15298e-07	up
HYE68_002370	12.3355	38.8512	-1.65514	0.00089559	0.00352394	down
HYE68_002380	4.11428	14.2926	-1.79655	0.000711954	0.00289081	down
HYE68_002385	13.8135	6.86433	1.00889	5.68822e-07	4.96696e-06	up
HYE68_002387	2.06238	17.0028	-3.04339	2.52673e-07	2.34812e-06	down
HYE68_002388	5.42936	31.323	-2.52837	1.16517e-08	1.36372e-07	down
HYE68_002390	89.7443	21.1327	2.08634	1.26291e-17	4.07722e-16	up
HYE68_002395	14.7417	37.9285	-1.36338	0.00130641	0.00491333	down
HYE68_002407	553.689	32.2387	4.10221	6.56388e-06	4.56188e-05	up
HYE68_002412	33.3032	169.3	-2.34585	4.29256e-10	6.34686e-09	down
HYE68_002414	10.9604	108.873	-3.31228	2.62033e-13	5.79933e-12	down
HYE68_002419	87.5017	32.8083	1.41525	0.0010386	0.00400458	up
HYE68_002420	3.71123	13.193	-1.82981	0.000745339	0.00300211	down
HYE68_002425	0.057335	0.648646	-3.49994	0.000211645	0.00101056	down
HYE68_002433	18.5251	51.1766	-1.466	0.0124538	0.0338415	down
HYE68_002439	9.81111	26.7488	-1.44699	0.000225204	0.00106614	down
HYE68_002444	6.83853	18.3671	-1.42537	0.00207598	0.00735687	down
HYE68_002448	2.77207	6.88119	-1.31169	0.00817419	0.0237661	down
HYE68_002455	0.933584	7.55279	-3.01616	1.49826e-08	1.70443e-07	down
HYE68_002463	0.509772	3.30364	-2.69613	0.00114367	0.00436505	down
HYE68_002464	18.5364	106.417	-2.52129	3.80648e-19	1.38569e-17	down
HYE68_002465	0.697512	2.67435	-1.9389	0.00511869	0.0158842	down
HYE68_002473	104.754	7.24606	3.85367	7.73095e-18	2.55049e-16	up
HYE68_002477	15.8571	45.233	-1.51225	9.83016e-05	0.00051324	down
HYE68_002479	25.4726	188.374	-2.88658	1.63854e-06	1.30355e-05	down
HYE68_002491	101.095	25.5642	1.98351	3.28441e-05	0.000193707	up
HYE68_002492	27.7867	9.5169	1.54583	7.155e-11	1.16747e-09	up
HYE68_002496	0.491296	3.74643	-2.93085	3.3909e-13	7.39623e-12	down
HYE68_002497	1.13023	5.6466	-2.32077	5.3952e-05	0.000300249	down
HYE68_002499	29.9862	8.01357	1.90378	1.88108e-12	3.71884e-11	up
HYE68_002500	1.18093	5.08604	-2.10662	2.98984e-05	0.000178427	down
HYE68_002513	7.30103	20.3345	-1.47776	0.0130049	0.0350596	down
HYE68_002518	3.88015	12.7976	-1.72169	0.00720967	0.021338	down
HYE68_002519	26.5806	157.552	-2.56738	2.92003e-08	3.18129e-07	down
HYE68_002524	0.639786	4.17494	-2.7061	0.003452	0.0113884	down
HYE68_002537	0.796951	2.62803	-1.72142	0.0147792	0.0388991	down
HYE68_002540	1.05544	8.39444	-2.9916	8.45038e-08	8.54508e-07	down
HYE68_002557	5.19148	80.1307	-3.94814	9.6905e-13	2.01383e-11	down
HYE68_002558	50.405	14.5485	1.7927	1.87898e-20	7.90293e-19	up
HYE68_002560	11.712	3.89721	1.58747	1.22408e-11	2.16459e-10	up
HYE68_002564	0.419022	0.137752	1.60496	0.0062199	0.0187717	up
HYE68_002570	13.036	3.66885	1.8291	4.96326e-07	4.39573e-06	up
HYE68_002571	2.26644	8.63493	-1.92976	0.0102579	0.0287172	down
HYE68_002580	14.535	75.0901	-2.36909	0.00304367	0.0102071	down
HYE68_002583	0.577622	3.374	-2.54626	2.91314e-06	2.17651e-05	down
HYE68_002584	102.522	627.896	-2.61459	9.55638e-23	5.20034e-21	down
HYE68_002586	2805.24	40.3487	6.11946	2.32623e-52	1.11628e-49	up
HYE68_002592	0.287091	0.0597597	2.26426	0.0115193	0.0316855	up
HYE68_002596	44.1604	14.3941	1.61728	9.58951e-05	0.000502414	up
HYE68_002597	45.2837	14.9339	1.6004	9.71459e-08	9.72103e-07	up
HYE68_002601	1995.98	553.856	1.84952	7.08283e-20	2.77316e-18	up
HYE68_002603	38.1846	196.727	-2.36513	0.000114519	0.000586599	down
HYE68_002612	28.1883	87.7897	-1.63896	0.0013428	0.00502338	down
HYE68_002613	1.96922	18.2105	-3.20907	2.40631e-10	3.66044e-09	down
HYE68_002615	1.16287	5.13784	-2.14347	0.000132666	0.000668522	down
HYE68_002616	0.608648	2.11879	-1.79956	0.000616393	0.00254588	down
HYE68_002622	4.40492	15.9881	-1.85981	0.00438087	0.0139472	down
HYE68_002625	0.131264	1.40538	-3.42042	0.00058088	0.00241526	down
HYE68_002630	0.0001	20.8055	-17.6666	7.94781e-22	3.95778e-20	down
HYE68_002643	13.3594	0.710658	4.23256	1.91357e-15	5.05039e-14	up
HYE68_002647	0.0784987	0.694989	-3.14625	0.00347576	0.0114524	down
HYE68_002649	14.5923	44.3827	-1.60479	0.0197727	0.0493826	down
HYE68_002655	0.0001	17.9323	-17.4522	2.88468e-21	1.32985e-19	down
HYE68_002656	17.5698	61.2858	-1.80245	4.11303e-07	3.67976e-06	down
HYE68_002667	54.6419	19.7447	1.46854	7.52459e-06	5.16161e-05	up
HYE68_002670	0.800243	0.220308	1.86092	0.00703229	0.0209277	up
HYE68_002671	7.76501	30.1682	-1.95797	0.00137684	0.0051307	down
HYE68_002679	4.15907	16.2599	-1.96699	1.15197e-05	7.56772e-05	down
HYE68_002680	56.4679	18.1346	1.63868	5.94105e-06	4.17296e-05	up
HYE68_002681	22.9513	66.7164	-1.53947	0.0105154	0.0293448	down
HYE68_002682	9.02173	25.9423	-1.52383	0.000306703	0.00139383	down
HYE68_002684	4.47302	14.4662	-1.69336	2.52757e-05	0.000153619	down
HYE68_002685	1.23684	0.092416	3.74237	1.60287e-19	6.08687e-18	up
HYE68_002686	0.790764	0.111447	2.82689	0.0138117	0.0367649	up
HYE68_002688	5999.41	462.146	3.6984	4.34157e-34	6.45549e-32	up
HYE68_002700	0.411787	0.05332	2.94915	0.000306648	0.00139383	up
HYE68_002701	0.150375	0.0001	10.5543	0.0112287	0.0309911	up
HYE68_002706	12.9803	32.6496	-1.33074	0.0184821	0.0467007	down
HYE68_002716	0.0001	1.69787	-14.0514	0.000223462	0.00105931	down
HYE68_002721	11.0017	31.1841	-1.50308	0.000208282	0.000996752	down
HYE68_002722	3.17676	72.1749	-4.50587	6.45611e-33	8.51964e-31	down
HYE68_002725	5.10511	14.7901	-1.53461	2.71489e-05	0.000163871	down
HYE68_002726	0.495729	2.08312	-2.07112	0.000988477	0.00383512	down
HYE68_002728	6.36462	54.6997	-3.10339	1.18823e-12	2.42257e-11	down
HYE68_002731	0.13157	91.1597	-9.43642	0.000351039	0.00156964	down
HYE68_002738	6.0344	34.6007	-2.51952	8.46034e-05	0.000448397	down
HYE68_002741	0.0697367	1.26689	-4.18323	1.86222e-09	2.50439e-08	down
HYE68_002742	0.484785	2.21287	-2.1905	0.0077617	0.0227044	down
HYE68_002745	0.036764	9.87558	-8.06943	2.31423e-19	8.63296e-18	down
HYE68_002746	0.0001	2.81179	-14.7792	2.28067e-12	4.43407e-11	down
HYE68_002747	1.44363	12.9977	-3.17049	9.5706e-08	9.58603e-07	down
HYE68_002748	0.249413	1.58775	-2.67037	1.67172e-05	0.000105805	down
HYE68_002750	0.0001	5.05095	-15.6243	5.6126e-12	1.03407e-10	down
HYE68_002751	0.0001	30.7807	-18.2317	1.02615e-14	2.51932e-13	down
HYE68_002753	0.32314	1.94038	-2.58611	0.00309048	0.0103444	down
HYE68_002754	0.0001	0.33136	-11.6942	0.00566909	0.017315	down
HYE68_002755	0.396767	2.04283	-2.3642	3.61493e-05	0.000211663	down
HYE68_002756	0.552528	1.77849	-1.68653	0.0200759	0.0499863	down
HYE68_002762	0.192876	1.35053	-2.80778	0.0124095	0.0337646	down
HYE68_002763	0.823297	4.93674	-2.58407	1.4063e-07	1.3658e-06	down
HYE68_002766	0.0474897	4.15018	-6.44942	1.43729e-06	1.16361e-05	down
HYE68_002767	7.92333	51.378	-2.69697	8.93911e-12	1.60661e-10	down
HYE68_002768	4.38431	17.3229	-1.98226	6.32754e-05	0.000348197	down
HYE68_002769	1.03007	0.411814	1.32268	0.0107076	0.0297709	up
HYE68_002771	0.386364	0.0262563	3.87922	1.23393e-05	8.02623e-05	up
HYE68_002772	0.103031	1.28908	-3.64519	0.000234936	0.00110716	down
HYE68_002774	5.30346	0.53157	3.3186	2.54842e-32	3.16513e-30	up
HYE68_002778	1.70158	6.30575	-1.8898	0.018388	0.0465234	down
HYE68_002781	0.490212	2.78882	-2.50817	0.0133384	0.0358303	down
HYE68_002782	222.255	1430.91	-2.68664	3.93988e-05	0.000227784	down
HYE68_002786	2.87695	12.3962	-2.10728	5.8459e-06	4.11438e-05	down
HYE68_002787	0.127034	7.73823	-5.92871	2.57384e-37	5.03186e-35	down
HYE68_002788	0.19897	7.183	-5.17397	3.71419e-17	1.14317e-15	down
HYE68_002789	1.2361	5.25458	-2.08778	0.00590434	0.0179425	down
HYE68_002790	0.0001	0.495558	-12.2748	0.00114808	0.00438028	down
HYE68_002791	0.0001	0.822361	-13.0056	3.71007e-06	2.70679e-05	down
HYE68_002792	0.0001	0.669686	-12.7093	5.66361e-07	4.94956e-06	down
HYE68_002793	0.0380253	0.599942	-3.97979	0.0101142	0.0283977	down
HYE68_002794	0.372471	2.5225	-2.75966	0.00234488	0.00817262	down
HYE68_002795	0.119515	1.6396	-3.77808	0.00105554	0.00406299	down
HYE68_002796	0.0838097	2.62216	-4.96749	3.5104e-06	2.57356e-05	down
HYE68_002797	0.0001	3.30199	-15.011	9.31236e-05	0.000489351	down
HYE68_002799	0.60474	0.06724	3.16892	4.01719e-09	5.11573e-08	up
HYE68_002805	3.96194	11.11	-1.48758	0.00243382	0.00842547	down
HYE68_002812	1.77723	6.57088	-1.88646	0.000706527	0.00287319	down
HYE68_002813	3.89006	12.4489	-1.67815	7.30412e-05	0.000395231	down
HYE68_002817	9.11663	37.1242	-2.02579	1.54791e-07	1.49509e-06	down
HYE68_002818	31.5895	74.3429	-1.23475	0.0105004	0.0293107	down
HYE68_002825	549.297	22.9156	4.58319	2.18119e-54	1.21194e-51	up
HYE68_002833	115.349	29.9168	1.94698	2.62081e-07	2.42914e-06	up
HYE68_002841	13.8609	35.7973	-1.36883	0.00132863	0.00498449	down
HYE68_002842	34.759	149.172	-2.10152	7.47006e-07	6.40629e-06	down
HYE68_002846	39.2565	88.1056	-1.1663	0.0148217	0.0390011	down
HYE68_002855	9.99923	52.5847	-2.39475	3.12684e-07	2.86794e-06	down
HYE68_002864	4.23296	11.8752	-1.48821	0.00245909	0.00849217	down
HYE68_002883	12.2849	72.6207	-2.56349	7.81767e-16	2.11618e-14	down
HYE68_002884	0.661516	5.46762	-3.04707	1.62412e-06	1.29305e-05	down
HYE68_002887	46.6083	5.81146	3.00362	7.90831e-10	1.12366e-08	up
HYE68_002889	866.365	70.3439	3.62248	2.59181e-19	9.56704e-18	up
HYE68_002890	2.23672	15.5069	-2.79346	7.66651e-07	6.55366e-06	down
HYE68_002891	1.62237	49.9814	-4.94521	3.10809e-09	4.03097e-08	down
HYE68_002892	15.379	401.457	-4.70621	1.80918e-12	3.60369e-11	down
HYE68_002893	9.84306	43.0212	-2.12787	1.01426e-05	6.72583e-05	down
HYE68_002897	2.14381	8.52717	-1.99189	0.00382805	0.01245	down
HYE68_002899	0.882792	3.64717	-2.04663	0.000312258	0.00141602	down
HYE68_002903	0.0001	0.704011	-12.7814	1.05578e-06	8.72132e-06	down
HYE68_002904	0.270599	53.8027	-7.63538	1.4667e-08	1.67575e-07	down
HYE68_002912	0.281093	0.0673953	2.06033	0.00889256	0.0255452	up
HYE68_002914	0.0001	18.0053	-17.4581	2.6237e-05	0.000158821	down
HYE68_002915	0.395431	10.2102	-4.69044	2.44443e-06	1.86055e-05	down
HYE68_002916	0.0001	27.4858	-18.0683	0.00232947	0.00812427	down
HYE68_002917	0.494231	5.35799	-3.43844	4.37811e-08	4.6266e-07	down
HYE68_002918	1.36053	5.89774	-2.11599	6.57664e-05	0.000359925	down
HYE68_002921	0.070976	0.318131	-2.16422	0.0195869	0.0489881	down
HYE68_002922	0.0001	1.82617	-14.1565	0.00081198	0.00323596	down
HYE68_002931	0.0001	0.371022	-11.8573	0.0162329	0.0420644	down
HYE68_002932	11.605	0.110733	6.71152	1.86475e-21	8.78847e-20	up
HYE68_002934	4.67186	2.17087	1.10573	8.96639e-11	1.43421e-09	up
HYE68_002937	0.0376057	0.534118	-3.82814	0.00554221	0.016969	down
HYE68_002938	0.034702	0.814701	-4.55318	2.21077e-05	0.000136327	down
HYE68_002940	4.21128	18.0664	-2.10098	0.00987977	0.0278507	down
HYE68_002941	0.0001	0.348783	-11.7681	0.000512771	0.00217228	down
HYE68_002948	5.44222	22.0912	-2.02121	0.000347232	0.00155393	down
HYE68_002953	0.90305	0.0001	13.1406	5.68944e-09	7.1086e-08	up
HYE68_002956	7.85919	35.0313	-2.15619	1.18968e-05	7.77202e-05	down
HYE68_002957	0.262898	1.1483	-2.12693	0.00925562	0.0263893	down
HYE68_002960	0.833198	9.03582	-3.43892	5.84728e-11	9.66036e-10	down
HYE68_002962	0.0001	0.468759	-12.1946	0.000565303	0.00235979	down
HYE68_002968	0.837367	4.18318	-2.32067	0.00399438	0.0129114	down
HYE68_002969	0.793082	3.13998	-1.98522	0.000786977	0.00315299	down
HYE68_002971	2.38089	9.78016	-2.03836	0.000341416	0.0015318	down
HYE68_002973	3.34066	9.15899	-1.45505	0.00249085	0.00859062	down
HYE68_002974	99.8582	4.47166	4.481	9.92684e-40	2.25624e-37	up
HYE68_002975	14.0953	2.15858	2.70706	1.40852e-14	3.42621e-13	up
HYE68_002978	0.387747	3.25615	-3.06998	6.36392e-05	0.000349734	down
HYE68_002993	0.221025	0.873344	-1.98234	0.0167947	0.0432866	down
HYE68_002997	11.0052	53.4187	-2.27916	1.44034e-08	1.64921e-07	down
HYE68_002998	0.363442	3.65362	-3.32953	8.10842e-13	1.70859e-11	down
HYE68_003002	2.1606	18.3364	-3.0852	0.000326767	0.00147548	down
HYE68_003003	0.223596	1.42255	-2.66952	5.35736e-05	0.000298457	down
HYE68_003010	1.12869	4.40781	-1.96541	0.0155787	0.0406286	down
HYE68_003011	0.119256	1.31602	-3.46404	0.0031425	0.0104913	down
HYE68_003012	104.069	20.7379	2.3272	8.15088e-09	9.83415e-08	up
HYE68_003027	1.84835	19.4279	-3.39382	1.12078e-08	1.31614e-07	down
HYE68_003030	0.897777	6.72715	-2.90557	3.6674e-09	4.7158e-08	down
HYE68_003031	1.70193	4.94497	-1.53879	0.00225563	0.00789791	down
HYE68_003032	11.3463	66.3425	-2.54771	3.38005e-07	3.08412e-06	down
HYE68_003040	2.02712	9.03643	-2.15632	7.53972e-06	5.16863e-05	down
HYE68_003041	3.32268	20.6451	-2.63538	0.00013463	0.000677449	down
HYE68_003043	0.287689	2.4985	-3.11848	1.49899e-06	1.20452e-05	down
HYE68_003056	6.968	19.5796	-1.49054	0.00671686	0.0200707	down
HYE68_003064	0.230265	0.982583	-2.09329	0.0188304	0.0474106	down
HYE68_003068	5.22561	16.8112	-1.68575	5.19351e-05	0.000291328	down
HYE68_003078	7.96297	3.57461	1.15552	4.70381e-11	7.84489e-10	up
HYE68_003079	212.352	37.016	2.52024	1.7628e-08	1.98188e-07	up
HYE68_003083	23.7193	64.6253	-1.44604	0.00932992	0.0265703	down
HYE68_003086	87.5845	43.6292	1.00538	1.56e-05	9.95701e-05	up
HYE68_003097	11.3297	57.8995	-2.35344	2.52182e-09	3.31543e-08	down
HYE68_003098	0.892747	0.274393	1.70201	0.00020237	0.000971982	up
HYE68_003099	0.805123	3.96471	-2.29993	5.27928e-06	3.75561e-05	down
HYE68_003100	1.12007	4.28179	-1.93463	8.55464e-05	0.000452915	down
HYE68_003112	30.957	100.607	-1.7004	0.0124576	0.0338431	down
HYE68_003119	4.47594	12.2855	-1.45669	0.00125919	0.00475781	down
HYE68_003125	8.88259	22.4368	-1.33681	0.0161415	0.0418873	down
HYE68_003135	41.8861	154.301	-1.88121	0.00958134	0.0271398	down
HYE68_003136	70.5115	202.839	-1.52441	0.000293045	0.00134157	down
HYE68_003145	821.91	80.9807	3.34333	3.27124e-17	1.02173e-15	up
HYE68_003150	2.25274	8.19459	-1.86299	0.000163545	0.000805669	down
HYE68_003157	26.9509	63.553	-1.23762	0.00926814	0.0264157	down
HYE68_003162	0.344634	0.0567027	2.60358	0.0106286	0.0295875	up
HYE68_003165	39.1421	16.0955	1.28206	1.53071e-11	2.67102e-10	up
HYE68_003171	0.28782	2.66739	-3.21219	2.15136e-09	2.85325e-08	down
HYE68_003173	33.3165	13.0918	1.34757	7.00233e-21	3.08015e-19	up
HYE68_003185	15.3052	37.8495	-1.30625	0.0119653	0.0327163	down
HYE68_003191	1.40536	4.05742	-1.52962	0.004314	0.0137925	down
HYE68_003193	0.520765	2.43893	-2.22754	0.000713077	0.00289203	down
HYE68_003195	780.788	334.272	1.22391	2.91842e-05	0.000174659	up
HYE68_003196	278.473	68.4061	2.02534	1.27635e-25	9.04324e-24	up
HYE68_003199	0.238406	2.44059	-3.35574	0.000515389	0.00217813	down
HYE68_003200	1.6284	28.6449	-4.13675	7.24717e-11	1.18068e-09	down
HYE68_003205	37.4013	114.497	-1.61415	3.03416e-05	0.000180663	down
HYE68_003206	0.17331	0.883367	-2.34966	0.00431713	0.0137942	down
HYE68_003207	0.654773	2.8159	-2.10453	0.00370195	0.0120964	down
HYE68_003208	5.68167	34.2031	-2.58974	1.18868e-12	2.42257e-11	down
HYE68_003216	2.62816	13.2014	-2.32857	0.000476957	0.00203938	down
HYE68_003220	60.9795	14.4687	2.07539	1.89438e-05	0.000118407	up
HYE68_003222	0.368624	1.7307	-2.23113	0.0160625	0.0417049	down
HYE68_003233	0.627747	2.53626	-2.01445	0.00071592	0.00290022	down
HYE68_003234	4.22298	12.5801	-1.57481	0.00454706	0.0143765	down
HYE68_003237	0.479464	2.12622	-2.14879	0.00177285	0.00641398	down
HYE68_003238	2.52902	7.31417	-1.53212	0.00476544	0.0149417	down
HYE68_003245	1.71632	6.75905	-1.9775	0.0199338	0.0496557	down
HYE68_003249	0.903673	2.59738	-1.52319	0.0116644	0.0320262	down
HYE68_003251	0.953717	4.71678	-2.30617	0.000234922	0.00110716	down
HYE68_003264	642.931	2250.23	-1.80734	5.53253e-09	6.94494e-08	down
HYE68_003265	16.8716	47.1473	-1.48258	0.00496737	0.0154966	down
HYE68_003269	4.43746	11.0865	-1.321	0.0134783	0.0361168	down
HYE68_003270	6.15888	22.1329	-1.84545	6.47116e-05	0.000355073	down
HYE68_003271	11.7908	29.8239	-1.33881	0.00894316	0.0256627	down
HYE68_003273	15.5353	6.10592	1.34727	0.000244527	0.00114834	up
HYE68_003275	0.116798	0.823261	-2.81733	0.000288041	0.00132153	down
HYE68_003283	17.3526	59.8498	-1.78619	0.000523698	0.00220266	down
HYE68_003287	7.47575	40.273	-2.42952	0.0187861	0.047333	down
HYE68_003288	50.6577	23.9559	1.0804	3.80549e-08	4.07037e-07	up
HYE68_003289	11.3407	3.87941	1.5476	3.94854e-06	2.86296e-05	up
HYE68_003311	271.235	45.876	2.56373	4.81734e-11	8.02156e-10	up
HYE68_003312	5.41242	18.9691	-1.80931	1.69356e-06	1.34226e-05	down
HYE68_003313	0.699673	4.57232	-2.70817	5.27912e-05	0.000294877	down
HYE68_003314	6.81839	21.7547	-1.67382	1.16257e-06	9.52152e-06	down
HYE68_003319	684.344	245.973	1.47622	6.62151e-20	2.6181e-18	up
HYE68_003325	78.2188	34.8695	1.16555	3.99185e-10	5.91881e-09	up
HYE68_003334	570	182.82	1.64054	9.72852e-23	5.26687e-21	up
HYE68_003337	16.2398	89.8798	-2.46847	0.00150342	0.00554369	down
HYE68_003339	0.561589	6.76668	-3.59086	2.22367e-12	4.34727e-11	down
HYE68_003344	134.226	367.503	-1.45309	0.00457177	0.0144374	down
HYE68_003345	0.587895	2.38843	-2.02244	0.00051955	0.0021922	down
HYE68_003348	6.62793	29.6589	-2.16184	1.19604e-05	7.79902e-05	down
HYE68_003349	28.2785	82.4211	-1.54331	0.00440985	0.0140267	down
HYE68_003352	20.2635	64.156	-1.6627	0.00173583	0.00629949	down
HYE68_003355	22.2146	51.5205	-1.21364	0.0125347	0.0340176	down
HYE68_003356	35.053	134.777	-1.94296	0.000270382	0.00125414	down
HYE68_003357	12.405	389.374	-4.97216	7.72544e-29	7.28191e-27	down
HYE68_003358	0.579087	3.35484	-2.53439	0.0106034	0.0295295	down
HYE68_003360	0.760291	2.68489	-1.82024	0.00544332	0.0167098	down
HYE68_003368	92.7371	41.0606	1.17539	5.99262e-10	8.69013e-09	up
HYE68_003370	64.809	233.257	-1.84765	1.04334e-07	1.0352e-06	down
HYE68_003372	6.5597	17.0106	-1.37473	0.00748137	0.0220432	down
HYE68_003379	27.4771	77.4815	-1.49562	0.000472935	0.00202547	down
HYE68_003386	3.73764	12.9651	-1.79443	0.00024611	0.00115372	down
HYE68_003387	22.6065	137.791	-2.60767	8.90921e-07	7.50036e-06	down
HYE68_003397	18.525	51.9149	-1.48668	0.00490757	0.0153236	down
HYE68_003399	0.300285	1.23667	-2.04205	0.0140947	0.0374047	down
HYE68_003410	0.497014	2.50496	-2.33343	0.000595392	0.00246977	down
HYE68_003412	14.4948	32.7656	-1.17664	0.0196718	0.0491656	down
HYE68_003415	42.2002	18.0444	1.2257	2.15242e-06	1.66469e-05	up
HYE68_003424	5.63503	15.1904	-1.43066	0.0056934	0.0173815	down
HYE68_003431	1.09179	4.31079	-1.98126	0.00122364	0.00464509	down
HYE68_003432	3.09838	41.9623	-3.75951	1.04826e-27	9.07091e-26	down
HYE68_003442	21.8162	63.7338	-1.54666	0.000646973	0.00266177	down
HYE68_003450	2.90785	11.0009	-1.91959	0.0138855	0.0369149	down
HYE68_003451	6.85059	25.2592	-1.88251	0.000665679	0.00272972	down
HYE68_003458	1.37925	163.273	-6.88725	1.44077e-68	1.69003e-65	down
HYE68_003475	6.46663	17.5131	-1.43735	0.0105941	0.0295176	down
HYE68_003491	587.531	253.417	1.21315	1.22057e-17	3.95263e-16	up
HYE68_003498	21.7722	68.6237	-1.65622	0.0032228	0.0107235	down
HYE68_003503	1044.89	455.071	1.19919	5.47843e-10	7.97735e-09	up
HYE68_003505	0.788596	4.41181	-2.48401	1.71268e-07	1.63479e-06	down
HYE68_003506	0.30562	1.3936	-2.18901	0.0126563	0.0342597	down
HYE68_003508	14.2226	37.4045	-1.39502	0.00416813	0.0134074	down
HYE68_003511	2.89401	9.80618	-1.76062	8.57697e-05	0.000453643	down
HYE68_003512	2.59844	11.0753	-2.09163	3.61481e-08	3.88215e-07	down
HYE68_003515	87.5774	496.953	-2.50448	5.09634e-13	1.0982e-11	down
HYE68_003537	2.43667	6.76795	-1.47381	0.0158767	0.0413036	down
HYE68_003542	1.86265	6.92007	-1.89343	4.4739e-05	0.000255994	down
HYE68_003543	89.1741	14.1666	2.65413	2.38177e-19	8.85366e-18	up
HYE68_003547	5.08117	26.5941	-2.38787	2.21855e-09	2.93647e-08	down
HYE68_003548	7.17113	20.5017	-1.51547	7.8544e-05	0.000421122	down
HYE68_003549	8.00787	321.728	-5.32828	6.07919e-52	2.79035e-49	down
HYE68_003558	0.473182	1.76324	-1.89777	0.00795339	0.0232007	down
HYE68_003559	76.3695	20.2033	1.91841	4.93313e-22	2.56547e-20	up
HYE68_003561	60.322	9.30524	2.69657	1.47682e-15	3.9173e-14	up
HYE68_003562	178.767	36.0678	2.30929	9.41023e-07	7.87193e-06	up
HYE68_003567	11.2973	32.6332	-1.53037	0.00978329	0.0276451	down
HYE68_003569	3.23076	10.179	-1.65565	8.2243e-05	0.00043718	down
HYE68_003572	6.00079	19.6639	-1.71233	4.68429e-05	0.000266014	down
HYE68_003578	12.688	33.7674	-1.41216	0.0157336	0.0409819	down
HYE68_003580	269.267	670.152	-1.31545	0.0100554	0.0282852	down
HYE68_003584	5.07005	72.0852	-3.82963	1.5663e-10	2.44186e-09	down
HYE68_003586	8.88233	31.1531	-1.81036	4.5147e-05	0.00025777	down
HYE68_003594	44.11	168.112	-1.93025	8.76171e-06	5.91794e-05	down
HYE68_003597	77.5124	261.758	-1.75573	7.22222e-08	7.38093e-07	down
HYE68_003599	0.371252	2.26689	-2.61024	0.000126868	0.00064299	down
HYE68_003600	7.21543	3.31421	1.12242	0.00157454	0.0057777	up
HYE68_003602	103.883	6.6353	3.96865	5.08554e-31	5.77291e-29	up
HYE68_003607	414.06	102.399	2.01564	1.00617e-09	1.39765e-08	up
HYE68_003622	229.553	26.2396	3.12901	1.07709e-14	2.63824e-13	up
HYE68_003631	12.2891	56.3681	-2.1975	1.49577e-06	1.20357e-05	down
HYE68_003652	4.03624	12.556	-1.63729	0.00634654	0.0190964	down
HYE68_003654	3.76695	34.1315	-3.17964	0.00054636	0.0022925	down
HYE68_003657	16.5883	47.7246	-1.52457	0.000263408	0.00122394	down
HYE68_003658	24.0852	59.9425	-1.31543	0.0140232	0.0372435	down
HYE68_003659	16.9267	65.3189	-1.9482	8.87436e-07	7.48256e-06	down
HYE68_003661	19.3801	55.2071	-1.51027	9.99599e-05	0.000520971	down
HYE68_003664	4.22038	54.8545	-3.70016	4.57628e-10	6.72866e-09	down
HYE68_003668	10.131	71.2077	-2.81326	5.93045e-12	1.08883e-10	down
HYE68_003671	59.549	162.32	-1.44669	0.0106895	0.0297285	down
HYE68_003672	18.7424	67.8043	-1.85507	5.89262e-11	9.72006e-10	down
HYE68_003679	21.5256	8.71018	1.30528	2.01209e-08	2.24542e-07	up
HYE68_003680	9.01933	24.0046	-1.41222	0.0102141	0.0286097	down
HYE68_003686	1808.63	90.9152	4.31423	5.06134e-15	1.2722e-13	up
HYE68_003688	4.59343	1.95081	1.23549	1.42523e-05	9.18569e-05	up
HYE68_003694	247.146	79.47	1.63688	3.07279e-19	1.12637e-17	up
HYE68_003695	16698.2	5906.02	1.49943	1.97449e-09	2.6407e-08	up
HYE68_003698	5.21362	13.8733	-1.41195	0.00429056	0.0137425	down
HYE68_003701	213.912	556.102	-1.37833	0.0107429	0.0298533	down
HYE68_003719	27.8569	64.3052	-1.2069	0.00936645	0.0266599	down
HYE68_003735	0.82545	3.0349	-1.87839	0.00117252	0.00446224	down
HYE68_003736	27.7529	76.3864	-1.46068	0.000718929	0.00291129	down
HYE68_003748	1.89559	6.79411	-1.84164	1.09109e-06	8.97792e-06	down
HYE68_003751	0.691827	2.74899	-1.99042	0.00871296	0.0250871	down
HYE68_003752	20.8947	60.18	-1.52615	4.8773e-05	0.000275788	down
HYE68_003755	26.764	65.8834	-1.29962	0.0111272	0.0307513	down
HYE68_003761	1.13262	5.28485	-2.22219	2.81848e-07	2.59866e-06	down
HYE68_003762	3.57244	11.0812	-1.63313	0.000821176	0.00326645	down
HYE68_003763	0.842277	2.39393	-1.50701	0.00299408	0.0100536	down
HYE68_003765	15.3719	58.7555	-1.93443	8.38624e-05	0.00044534	down
HYE68_003766	5.98313	31.091	-2.37753	1.5261e-05	9.78205e-05	down
HYE68_003772	1956.89	586.503	1.73835	1.24325e-08	1.44389e-07	up
HYE68_003777	0.738913	3.35954	-2.18479	1.85085e-06	1.45491e-05	down
HYE68_003778	47.5004	130.941	-1.4629	0.00273158	0.00928736	down
HYE68_003779	0.172204	5.2	-4.91632	3.00014e-12	5.75862e-11	down
HYE68_003780	5.6892	175.119	-4.94397	3.65322e-12	6.94901e-11	down
HYE68_003781	0.954292	14.52	-3.92746	1.17411e-18	4.11796e-17	down
HYE68_003786	0.353005	1.48923	-2.07681	0.00240277	0.00833587	down
HYE68_003787	0.07228	1.24088	-4.10162	0.00164885	0.00601803	down
HYE68_003788	1.71889	12.7932	-2.89583	2.69825e-11	4.61677e-10	down
HYE68_003791	304.877	24.0612	3.66345	1.02485e-13	2.35716e-12	up
HYE68_003792	2.46778	9.47135	-1.94036	5.57914e-08	5.82005e-07	down
HYE68_003798	2.39094	0.531371	2.16978	4.60766e-10	6.76538e-09	up
HYE68_003802	5.85057	21.9677	-1.90873	1.01238e-06	8.41551e-06	down
HYE68_003805	45.4217	5.0541	3.16785	1.1629e-16	3.36349e-15	up
HYE68_003810	73.9435	544.965	-2.88167	8.22703e-11	1.326e-09	down
HYE68_003811	0.0934573	2.29748	-4.6196	2.29055e-06	1.76248e-05	down
HYE68_003812	10.02	3.98426	1.3305	1.70254e-10	2.63931e-09	up
HYE68_003815	0.844728	4.95111	-2.55119	0.000158973	0.000785713	down
HYE68_003816	2.39811	21.3744	-3.15591	3.6142e-12	6.8872e-11	down
HYE68_003818	10.1481	66.7093	-2.71668	2.35539e-08	2.60505e-07	down
HYE68_003822	2.05475	13.8882	-2.75683	2.43765e-10	3.70278e-09	down
HYE68_003826	84.7277	41.055	1.04527	5.2494e-10	7.66499e-09	up
HYE68_003828	3.49032	19.7845	-2.50294	7.40667e-06	5.09064e-05	down
HYE68_003830	6.2373	33.8201	-2.43889	1.33748e-05	8.64656e-05	down
HYE68_003834	5.54171	74.9543	-3.75761	7.48812e-09	9.11788e-08	down
HYE68_003844	1140.75	213.769	2.41586	9.69373e-21	4.22879e-19	up
HYE68_003848	0.72857	4.5057	-2.62861	0.000861203	0.00340514	down
HYE68_003851	23.1519	64.7321	-1.48335	0.000157355	0.000778808	down
HYE68_003856	0.832961	9.16975	-3.46056	4.10598e-20	1.65446e-18	down
HYE68_003861	0.399233	0.185103	1.1089	0.00855938	0.0247227	up
HYE68_003866	21.1032	167.771	-2.99096	9.54484e-11	1.52213e-09	down
HYE68_003876	222.824	82.7563	1.42896	6.96204e-08	7.12883e-07	up
HYE68_003883	0.440124	3.96375	-3.17088	0.00108989	0.00418614	down
HYE68_003889	0.776304	0.122935	2.65873	0.000429422	0.00186073	up
HYE68_003892	2.1138	0.0001	14.3675	3.94795e-09	5.04583e-08	up
HYE68_003899	2.75618	1.12543	1.29219	0.000569777	0.00237471	up
HYE68_003905	1.89541	23.4765	-3.63063	5.12162e-14	1.20421e-12	down
HYE68_003906	3.83184	16.9853	-2.14818	5.30602e-05	0.000296223	down
HYE68_003909	1.30206	5.04213	-1.95324	0.00180142	0.00650841	down
HYE68_003914	0.688327	0.083225	3.04801	1.50199e-05	9.65097e-05	up
HYE68_003916	22.1498	7.59115	1.5449	8.81094e-10	1.24023e-08	up
HYE68_003918	11.9632	2.92783	2.03069	1.79992e-07	1.71496e-06	up
HYE68_003921	1.21689	0.14426	3.07645	3.0901e-15	7.89883e-14	up
HYE68_003925	1.87345	0.491894	1.92928	1.00982e-07	1.00488e-06	up
HYE68_003927	0.135923	5.19566	-5.25645	0.00937055	0.0266644	down
HYE68_003928	192.39	4.25754	5.49787	1.21938e-42	3.065e-40	up
HYE68_003931	0.0145807	0.551837	-5.24211	9.0178e-06	6.04067e-05	down
HYE68_003933	0.262414	0.0001	11.3576	0.000162092	0.000799319	up
HYE68_003935	2.1297	7.27483	-1.77226	0.00893966	0.0256596	down
HYE68_003937	36.2751	102.82	-1.50307	0.00290741	0.00980623	down
HYE68_003946	1.08719	0.0001	13.4083	4.97933e-07	4.40258e-06	up
HYE68_003974	1.11569	10.7054	-3.26233	0.000184044	0.00089331	down
HYE68_003975	8.22136	42.3457	-2.36477	0.000868172	0.00342628	down
HYE68_003977	1441.34	630.766	1.19223	3.79235e-06	2.763e-05	up
HYE68_003981	7.41104	22.1436	-1.57914	0.00869244	0.0250453	down
HYE68_003983	11.907	0.407161	4.87006	1.79597e-35	3.05808e-33	up
HYE68_003987	0.931322	3.71296	-1.99522	0.0188502	0.0474491	down
HYE68_003991	2.52288	26.9937	-3.41948	4.70962e-09	5.95443e-08	down
HYE68_004002	4.2385	0.419831	3.33567	5.38087e-20	2.15173e-18	up
HYE68_004012	7.21074	279.685	-5.27751	5.46947e-21	2.44666e-19	down
HYE68_004013	0.593151	0.292567	1.01963	0.0168672	0.0434211	up
HYE68_004024	107.939	2.89007	5.22296	7.60573e-59	5.73526e-56	up
HYE68_004025	137.533	5.23768	4.71471	2.57573e-179	2.7192e-175	up
HYE68_004031	0.0001	0.484965	-12.2437	1.08128e-05	7.12107e-05	down
HYE68_004032	0.0354167	0.558754	-3.97971	0.00371887	0.0121398	down
HYE68_004034	0.946641	0.333602	1.50469	6.39583e-05	0.000351305	up
HYE68_004037	8.12576	61.7294	-2.92538	1.57743e-10	2.45257e-09	down
HYE68_004038	4.07377	27.2221	-2.74034	0.000138833	0.000696608	down
HYE68_004042	0.778765	13.1417	-4.07682	6.25535e-16	1.7161e-14	down
HYE68_004043	0.8028	3.66792	-2.19185	0.000432047	0.00186931	down
HYE68_004045	0.489168	4.71422	-3.26862	9.07892e-08	9.1282e-07	down
HYE68_004048	2.03366	11.8283	-2.54009	0.00155834	0.0057302	down
HYE68_004052	0.105697	9.38058	-6.47167	3.17533e-09	4.10808e-08	down
HYE68_004053	0.415065	7.08984	-4.09434	7.07659e-06	4.88285e-05	down
HYE68_004055	6.23303	31.6066	-2.34222	0.00555124	0.0169917	down
HYE68_004062	1.17036	49.0171	-5.38826	5.36596e-12	9.9558e-11	down
HYE68_004063	0.0366107	3.00893	-6.36084	0.000128988	0.000651977	down
HYE68_004064	0.470213	2.03805	-2.11581	0.0194801	0.0487684	down
HYE68_004065	0.252952	4.78119	-4.24044	3.40078e-17	1.05906e-15	down
HYE68_004066	0.927471	7.67896	-3.04954	2.78197e-13	6.1186e-12	down
HYE68_004071	5.61285	1.75217	1.67959	5.19515e-06	3.70326e-05	up
HYE68_004072	6.43275	23.7278	-1.88307	0.000179037	0.000871413	down
HYE68_004075	0.88668	2.79159	-1.6546	0.0164209	0.0424579	down
HYE68_004076	0.059171	0.616532	-3.38121	0.00131646	0.0049445	down
HYE68_004077	11.343	34.3915	-1.60024	0.00640166	0.0192378	down
HYE68_004078	0.739633	4.38625	-2.56811	3.3926e-05	0.000199753	down
HYE68_004079	0.0001	0.6325	-12.6268	0.00133685	0.0050082	down
HYE68_004080	3.1275	10.6704	-1.77053	2.10103e-05	0.000130244	down
HYE68_004081	13.3599	56.9666	-2.0922	1.83708e-10	2.83126e-09	down
HYE68_004082	1.37023	37.2428	-4.76447	1.70795e-21	8.08556e-20	down
HYE68_004089	50.1474	176.174	-1.81275	1.81964e-05	0.000114277	down
HYE68_004092	0.918622	20.3598	-4.47011	2.67477e-19	9.83888e-18	down
HYE68_004095	0.024523	0.580121	-4.56415	0.007293	0.0215725	down
HYE68_004097	0.122969	0.0001	10.2641	0.0145647	0.0384496	up
HYE68_004098	0.222893	1.22007	-2.45254	0.0158606	0.0412719	down
HYE68_004101	9.18801	0.708168	3.69759	1.63339e-07	1.56761e-06	up
HYE68_004103	1.1419	0.404219	1.49823	2.51589e-05	0.000153173	up
HYE68_004104	0.178445	3.13942	-4.13695	0.00153933	0.00566821	down
HYE68_004108	4.36442	36.0685	-3.04688	3.6832e-09	4.73036e-08	down
HYE68_004112	0.546279	3.12072	-2.51417	0.000227353	0.00107534	down
HYE68_004117	0.295036	3.26048	-3.46613	1.53232e-05	9.80404e-05	down
HYE68_004118	3.67473	9.60171	-1.38565	0.0065448	0.0196066	down
HYE68_004126	1.91078	11.5408	-2.59451	1.02772e-06	8.50954e-06	down
HYE68_004128	0.176402	1.68271	-3.25385	7.03676e-05	0.000382726	down
HYE68_004129	3.20899	1.1526	1.47722	1.61574e-08	1.82822e-07	up
HYE68_004134	0.17982	0.010175	4.14346	0.00460341	0.0145159	up
HYE68_004136	4.51731	1.51445	1.57667	7.13981e-11	1.1668e-09	up
HYE68_004137	2.97415	8.83761	-1.57118	0.0134289	0.0360093	down
HYE68_004138	261.625	51.2637	2.35149	4.06767e-12	7.6806e-11	up
HYE68_004141	0.252923	5.38567	-4.41235	1.13101e-07	1.11589e-06	down
HYE68_004142	0.406639	1.63216	-2.00496	0.00193664	0.00693148	down
HYE68_004144	0.0608867	0.365454	-2.58549	0.00151538	0.00558391	down
HYE68_004148	1.19687	3.65551	-1.6108	0.0108869	0.0302057	down
HYE68_004154	16.2535	60.8108	-1.90358	3.76756e-06	2.74684e-05	down
HYE68_004157	1.44425	5.36323	-1.89278	0.00529773	0.0163246	down
HYE68_004164	0.483576	2.07077	-2.09835	0.000768079	0.0030843	down
HYE68_004169	187.258	36.2256	2.36994	6.72179e-11	1.10533e-09	up
HYE68_004175	0.377858	1.84786	-2.28994	1.84609e-06	1.45225e-05	down
HYE68_004178	3.84382	10.9527	-1.51068	0.0178316	0.0454049	down
HYE68_004179	43.7036	173.467	-1.98884	9.84889e-07	8.21286e-06	down
HYE68_004182	4.69136	17.6886	-1.91475	7.77176e-09	9.44149e-08	down
HYE68_004185	0.0161453	0.731119	-5.50092	0.000521513	0.00219647	down
HYE68_004186	0.184132	1.70155	-3.20804	4.23841e-05	0.000243841	down
HYE68_004187	0.942603	4.91145	-2.38143	2.99731e-11	5.12017e-10	down
HYE68_004191	3.75988	47.5852	-3.66175	4.50604e-12	8.44943e-11	down
HYE68_004192	10.1224	65.4334	-2.69248	1.99836e-08	2.23245e-07	down
HYE68_004193	24.4632	166.37	-2.76571	0.000753137	0.00303237	down
HYE68_004196	4.04069	13.6976	-1.76125	0.00382073	0.01243	down
HYE68_004197	1.6667	7.95021	-2.25399	4.92095e-06	3.51968e-05	down
HYE68_004200	2332.94	717.604	1.70089	2.60628e-07	2.41779e-06	up
HYE68_004201	5.13486	46.7837	-3.18761	1.85931e-12	3.68961e-11	down
HYE68_004202	51.6682	21.62	1.25691	0.00134709	0.00503583	up
HYE68_004204	0.17044	1.00934	-2.56608	0.014734	0.0388187	down
HYE68_004207	1633.68	327.241	2.3197	8.49389e-25	5.53519e-23	up
HYE68_004210	36.1331	185.792	-2.3623	7.85589e-07	6.7045e-06	down
HYE68_004218	33.4075	82.9361	-1.31183	0.0121433	0.03316	down
HYE68_004220	334.28	1071.98	-1.68115	0.000647347	0.00266227	down
HYE68_004221	10.313	33.6949	-1.70806	0.000278234	0.00128428	down
HYE68_004226	2.61851	7.41517	-1.50174	0.00912868	0.0260886	down
HYE68_004229	28.2467	170.371	-2.59253	8.91185e-06	5.98108e-05	down
HYE68_004230	1.66317	14.3786	-3.11191	1.00315e-05	6.66475e-05	down
HYE68_004253	54.4985	11.4251	2.25401	4.33831e-10	6.40552e-09	up
HYE68_004261	125.649	24.6446	2.35006	5.64973e-06	3.9976e-05	up
HYE68_004262	0.0160433	0.368206	-4.52047	0.00546005	0.0167563	down
HYE68_004266	15.0571	39.1245	-1.37763	0.0163331	0.0422931	down
HYE68_004270	56.509	23.3813	1.27312	2.27147e-12	4.42433e-11	up
HYE68_004274	5.61991	17.8777	-1.66954	0.000900931	0.003541	down
HYE68_004276	4.06932	1.05164	1.95215	3.66425e-07	3.31194e-06	up
HYE68_004279	3.39881	10.6874	-1.65281	0.015028	0.0394359	down
HYE68_004298	1599.58	537.988	1.57205	2.81138e-06	2.11394e-05	up
HYE68_004299	1.73643	10.3656	-2.57761	2.38391e-05	0.000145895	down
HYE68_004302	579.725	201.197	1.52676	3.97878e-14	9.39687e-13	up
HYE68_004303	2.89395	8.26967	-1.51479	0.0135379	0.0362279	down
HYE68_004304	4.31689	11.984	-1.47305	0.00277072	0.00941135	down
HYE68_004309	27.433	79.9389	-1.54299	0.00910696	0.0260477	down
HYE68_004312	17.4294	7.35104	1.2455	1.32152e-06	1.074e-05	up
HYE68_004317	16.9586	42.4652	-1.32426	0.0186428	0.0470281	down
HYE68_004324	58.887	189.932	-1.68946	0.00241969	0.00838349	down
HYE68_004333	10.832	28.0452	-1.37245	0.00833575	0.0241826	down
HYE68_004334	0.34177	1.43473	-2.06968	0.00911431	0.0260546	down
HYE68_004335	42.7692	18.4567	1.21242	0.000585323	0.00243278	up
HYE68_004336	1.12164	0.01592	6.13863	3.57828e-07	3.25233e-06	up
HYE68_004348	5.75297	13.7544	-1.25752	0.0180863	0.0459315	down
HYE68_004353	2.94652	13.0659	-2.14873	0.0026984	0.00919528	down
HYE68_004359	166.486	51.2304	1.70033	3.67343e-20	1.49731e-18	up
HYE68_004381	14.0641	36.1081	-1.3603	0.01699	0.0436514	down
HYE68_004390	65.4458	935.305	-3.83706	7.11586e-11	1.16468e-09	down
HYE68_004391	24.3893	188.588	-2.95092	7.41847e-05	0.000400598	down
HYE68_004400	1196.98	233.53	2.35771	5.60186e-14	1.31128e-12	up
HYE68_004401	994.122	249.76	1.99288	2.03758e-33	2.77195e-31	up
HYE68_004402	2.51585	8.56872	-1.76804	0.000964964	0.0037577	down
HYE68_004416	2.24377	46.5656	-4.37527	3.46491e-11	5.88088e-10	down
HYE68_004418	419.033	37.8757	3.46772	4.62905e-30	4.8385e-28	up
HYE68_004420	4.4587	13.6692	-1.61623	0.0043168	0.0137942	down
HYE68_004428	246.804	73.1035	1.75535	1.30684e-15	3.48392e-14	up
HYE68_004429	12.9626	41.4676	-1.67763	3.61813e-06	2.64519e-05	down
HYE68_004430	131.081	56.2446	1.22068	6.62188e-10	9.53713e-09	up
HYE68_004431	36.0945	7.6587	2.23661	8.05124e-20	3.12489e-18	up
HYE68_004439	140.304	48.4527	1.53391	1.38115e-18	4.81214e-17	up
HYE68_004442	7.60515	25.5372	-1.74755	0.00143774	0.00533264	down
HYE68_004450	16.3597	41.0716	-1.328	0.00593916	0.0180431	down
HYE68_004451	11.9128	62.8449	-2.39928	7.71577e-10	1.09926e-08	down
HYE68_004471	1477	572.023	1.36853	0.000206955	0.000990852	up
HYE68_004472	12.1058	48.446	-2.00068	1.60047e-06	1.27807e-05	down
HYE68_004476	2.63463	19.3735	-2.87841	1.29371e-08	1.49592e-07	down
HYE68_004480	18.0781	106.19	-2.55433	1.20123e-09	1.65987e-08	down
HYE68_004483	0.0001	2.08303	-14.3464	0.000561328	0.00234505	down
HYE68_004484	3.07029	28.6409	-3.22163	7.76553e-11	1.2593e-09	down
HYE68_004485	1.02167	5.14966	-2.33355	0.000837404	0.00332099	down
HYE68_004486	59.3446	27.762	1.096	1.42012e-07	1.37796e-06	up
HYE68_004487	59.4934	176	-1.56477	0.000730228	0.00294687	down
HYE68_004492	306.509	112.318	1.44834	8.62082e-13	1.81295e-11	up
HYE68_004500	13.6838	58.4535	-2.09483	0.000183479	0.000890977	down
HYE68_004505	942.371	160.692	2.552	1.17264e-30	1.28953e-28	up
HYE68_004508	296.28	127.057	1.22149	1.99136e-07	1.8804e-06	up
HYE68_004512	6.32449	16.9841	-1.42516	0.00178109	0.00643936	down
HYE68_004522	11.3687	38.3996	-1.75602	0.000148385	0.000738221	down
HYE68_004528	6.03622	22.5428	-1.90095	0.001712	0.00622367	down
HYE68_004532	8.80843	27.1178	-1.62228	0.00450821	0.0142708	down
HYE68_004533	13.7059	36.3787	-1.4083	0.00609075	0.0184558	down
HYE68_004536	613.373	289.362	1.08389	7.61162e-09	9.25759e-08	up
HYE68_004539	11.6065	44.0341	-1.92369	0.000238688	0.00112242	down
HYE68_004545	9.34377	30.7509	-1.71855	0.000251793	0.00117775	down
HYE68_004547	74.857	177.553	-1.24604	0.0178693	0.0454832	down
HYE68_004548	2.4877	8.95038	-1.84714	0.000767612	0.00308359	down
HYE68_004550	14.8533	41.6138	-1.48627	0.00918419	0.0262118	down
HYE68_004554	2.06058	9.64723	-2.22707	0.00176276	0.00638404	down
HYE68_004556	11.2669	57.4888	-2.35119	1.83238e-10	2.82814e-09	down
HYE68_004561	2.52554	8.81628	-1.80358	0.000977344	0.0038003	down
HYE68_004563	0.101385	1.19063	-3.55381	0.000222643	0.00105638	down
HYE68_004565	11.0832	30.7125	-1.47046	0.00149405	0.00551491	down
HYE68_004578	0.022035	0.417151	-4.2427	0.0036755	0.0120168	down
HYE68_004584	21.9543	57.5206	-1.38957	0.000956481	0.00372879	down
HYE68_004594	24.7155	63.8443	-1.36914	0.0065559	0.0196342	down
HYE68_004606	33.743	153.772	-2.18814	3.62909e-07	3.28861e-06	down
HYE68_004607	1.42938	9.46122	-2.72664	1.57161e-16	4.44811e-15	down
HYE68_004608	4.18212	37.7362	-3.17364	1.66406e-09	2.25514e-08	down
HYE68_004615	413.039	1401.24	-1.76235	0.00771273	0.0225862	down
HYE68_004621	21.1276	72.1152	-1.77117	1.23253e-09	1.69646e-08	down
HYE68_004623	47.6689	138.426	-1.53799	6.50195e-05	0.000356207	down
HYE68_004629	1.68904	12.5672	-2.89539	1.34081e-13	3.04407e-12	down
HYE68_004630	15.3837	55.9033	-1.86153	4.25695e-06	3.07812e-05	down
HYE68_004631	58.9123	303.975	-2.36731	1.62323e-09	2.20263e-08	down
HYE68_004632	41.9786	111.044	-1.40341	0.00459039	0.0144918	down
HYE68_004634	0.349557	5.56696	-3.99329	9.43527e-15	2.32187e-13	down
HYE68_004639	21.008	93.9197	-2.16049	1.64406e-10	2.55241e-09	down
HYE68_004643	1253.15	276.297	2.18127	1.56723e-33	2.177e-31	up
HYE68_004645	1.72506	9.44794	-2.45336	2.98065e-13	6.54194e-12	down
HYE68_004648	6.29754	20.5465	-1.70604	0.000102619	0.000533145	down
HYE68_004654	3.70727	16.3647	-2.14216	9.20838e-07	7.72144e-06	down
HYE68_004655	4.83604	13.5287	-1.48413	0.000210212	0.00100508	down
HYE68_004673	50.0992	281.66	-2.4911	0.000928991	0.00363774	down
HYE68_004694	3.50578	11.4874	-1.71224	0.000150279	0.000746237	down
HYE68_004698	5.5691	745.077	-7.0638	4.07033e-47	1.43235e-44	down
HYE68_004703	3526.04	974.489	1.85533	1.08608e-05	7.14375e-05	up
HYE68_004704	28.4199	6.18878	2.19917	3.60773e-10	5.37949e-09	up
HYE68_004720	19.3765	67.5693	-1.80206	4.27806e-05	0.000245587	down
HYE68_004722	7.27689	20.207	-1.47346	0.0136614	0.0364753	down
HYE68_004733	15.5969	59.2403	-1.92532	0.00911367	0.0260546	down
HYE68_004763	1087.11	315.713	1.78381	2.66107e-27	2.19476e-25	up
HYE68_004766	1.59866	5.77614	-1.85324	0.00079891	0.00319352	down
HYE68_004771	988.913	295.805	1.7412	1.76644e-14	4.2479e-13	up
HYE68_004775	11.4928	31.6477	-1.46137	0.00201128	0.00715158	down
HYE68_004791	2.31649	8.12849	-1.81105	0.000119613	0.000609436	down
HYE68_004792	3.03104	10.301	-1.7649	0.000710609	0.00288646	down
HYE68_004795	13.5871	203.353	-3.90368	5.72734e-18	1.91948e-16	down
HYE68_004796	184.173	795.496	-2.11079	2.4721e-05	0.000150768	down
HYE68_004798	3290.01	702.54	2.22744	1.47258e-18	5.11384e-17	up
HYE68_004800	103.199	460.266	-2.15704	0.00102022	0.00394376	down
HYE68_004804	98.3412	46.0644	1.09415	2.11559e-09	2.80934e-08	up
HYE68_004809	25.4095	61.1904	-1.26794	0.00327745	0.0108737	down
HYE68_004814	0.967146	3.51754	-1.86276	0.0130141	0.0350753	down
HYE68_004820	12.7141	36.335	-1.51493	0.00966894	0.0273586	down
HYE68_004827	13.4218	37.8827	-1.49696	0.00279432	0.00947626	down
HYE68_004835	113.208	268.616	-1.24657	0.0147766	0.0388991	down
HYE68_004840	0.271985	0.894804	-1.71805	0.00995488	0.0280325	down
HYE68_004858	16.6295	75.1807	-2.17662	2.93507e-05	0.000175548	down
HYE68_004859	0.895148	3.79728	-2.08477	8.70827e-06	5.88561e-05	down
HYE68_004862	17.8452	237.875	-3.7366	1.21249e-09	1.67105e-08	down
HYE68_004867	17.6139	44.0287	-1.32173	0.0144145	0.0381007	down
HYE68_004873	21.4229	73.6412	-1.78136	4.62716e-05	0.000263195	down
HYE68_004875	2.87309	10.3636	-1.85086	0.00285379	0.00964903	down
HYE68_004876	5.29879	19.1538	-1.8539	1.52354e-05	9.77156e-05	down
HYE68_004894	8.78476	87.1902	-3.31109	3.19834e-39	6.8908e-37	down
HYE68_004896	37.8132	16.2285	1.22036	4.33298e-11	7.24933e-10	up
HYE68_004901	7.25333	19.3597	-1.41634	0.00546569	0.0167688	down
HYE68_004908	909.549	235.922	1.94684	3.66475e-08	3.93179e-07	up
HYE68_004911	42.4502	19.2139	1.14362	1.39357e-08	1.6026e-07	up
HYE68_004927	1734.12	439.026	1.98182	4.03186e-26	2.97653e-24	up
HYE68_004932	29.1363	306.728	-3.39607	1.24635e-05	8.09703e-05	down
HYE68_004933	126.81	806.257	-2.66857	2.47886e-07	2.30771e-06	down
HYE68_004934	13.1216	38.5138	-1.55344	0.011277	0.0311082	down
HYE68_004936	1.32416	5.33504	-2.01042	0.00033115	0.00149336	down
HYE68_004939	11.1243	29.1547	-1.39002	0.0115656	0.0317836	down
HYE68_004942	30.7991	140.652	-2.19117	0.000938235	0.00366986	down
HYE68_004944	4.31592	26.3099	-2.60787	0.000219354	0.00104265	down
HYE68_004949	58.6084	24.4828	1.25934	2.2084e-06	1.703e-05	up
HYE68_004950	6.34382	20.0339	-1.65902	0.000230097	0.00108686	down
HYE68_004958	69.5437	0.85231	6.3504	2.65657e-66	2.80454e-63	up
HYE68_004961	24.2071	74.8244	-1.62808	0.00131326	0.00493558	down
HYE68_004962	2.19483	23.3472	-3.41107	4.29628e-09	5.44488e-08	down
HYE68_004979	47.7614	183.616	-1.94278	0.00452806	0.0143208	down
HYE68_004984	4761.06	1774.01	1.42427	2.98367e-23	1.70262e-21	up
HYE68_004985	75.4474	30.3074	1.3158	2.56568e-05	0.000155577	up
HYE68_004986	175.267	16.9715	3.36837	2.80034e-27	2.29172e-25	up
HYE68_004995	28.3772	101.022	-1.83187	2.91039e-06	2.17599e-05	down
HYE68_004996	11836.4	5373.83	1.13921	2.60504e-09	3.41209e-08	up
HYE68_004999	0.93156	3.3032	-1.82614	0.0086708	0.0249966	down
HYE68_005000	46.1821	126.484	-1.45355	0.00302052	0.0101359	down
HYE68_005006	17.4002	4.80126	1.85762	6.52111e-05	0.000357071	up
HYE68_005009	4.46322	14.9255	-1.74162	0.00184989	0.00665619	down
HYE68_005021	0.543184	4.05542	-2.90034	2.58833e-10	3.90915e-09	down
HYE68_005024	7.76733	3.20787	1.27581	7.99181e-09	9.65327e-08	up
HYE68_005028	82.0418	36.6359	1.1631	2.68044e-05	0.000161884	up
HYE68_005035	6.59171	21.1105	-1.67924	0.000453989	0.00195384	down
HYE68_005046	9.84961	24.3515	-1.30587	0.015698	0.0408994	down
HYE68_005047	0.404377	1.75668	-2.11908	0.0031985	0.0106586	down
HYE68_005063	22.9139	63.9267	-1.4802	0.00784587	0.0229252	down
HYE68_005064	0.0001	0.344156	-11.7488	0.0147487	0.0388381	down
HYE68_005067	0.0001	0.436305	-12.0911	0.00373633	0.0121892	down
HYE68_005070	30.4802	117.878	-1.95135	0.00077734	0.00311674	down
HYE68_005071	30.0628	5.95007	2.337	2.81578e-15	7.23264e-14	up
HYE68_005076	2.00649	56.8352	-4.82404	1.66194e-19	6.28858e-18	down
HYE68_005079	10.7779	73.9784	-2.77902	0.0149585	0.0392827	down
HYE68_005085	30.7406	74.7738	-1.28239	0.00338575	0.0111908	down
HYE68_005092	24.1785	1.95819	3.62613	1.15822e-30	1.28709e-28	up
HYE68_005098	8.31751	4.10889	1.0174	0.000316746	0.00143392	up
HYE68_005103	1040.87	127.622	3.02784	1.04752e-21	5.14356e-20	up
HYE68_005110	73.0173	334.498	-2.19569	6.10643e-06	4.27491e-05	down
HYE68_005121	10.6221	32.5525	-1.6157	2.79268e-05	0.000168182	down
HYE68_005124	20.1452	156.391	-2.95665	7.87426e-05	0.000421972	down
HYE68_005125	0.394884	2.72195	-2.78514	4.374e-10	6.44921e-09	down
HYE68_005126	3.98399	317.232	-6.31518	9.55244e-32	1.13309e-29	down
HYE68_005127	6.38477	85.3895	-3.74135	6.90062e-43	1.77682e-40	down
HYE68_005132	1.06822	6.30894	-2.56219	0.000197895	0.000951788	down
HYE68_005135	25.3865	4.47494	2.50412	2.61943e-17	8.3043e-16	up
HYE68_005136	12.8844	0.586627	4.45704	1.09336e-25	7.79903e-24	up
HYE68_005138	0.3783	66.6997	-7.46201	1.44362e-33	2.03203e-31	down
HYE68_005139	0.491935	2.84942	-2.53413	8.77906e-06	5.92586e-05	down
HYE68_005143	0.855658	2.71007	-1.66322	0.00695063	0.0207165	down
HYE68_005145	3.39528	62.133	-4.19376	6.925e-24	4.15382e-22	down
HYE68_005150	6.37455	0.941258	2.75966	2.88208e-09	3.75168e-08	up
HYE68_005151	10.9135	1.87023	2.54482	3.62901e-07	3.28861e-06	up
HYE68_005152	10.3312	4.22826	1.28888	6.79412e-05	0.000370483	up
HYE68_005153	67.4661	16.5148	2.03041	5.73983e-11	9.49771e-10	up
HYE68_005154	3.80786	1.52246	1.32258	9.81638e-05	0.000512773	up
HYE68_005157	0.469077	2.71768	-2.53448	3.64954e-07	3.30151e-06	down
HYE68_005162	60.3388	7.89408	2.93424	3.19158e-22	1.67629e-20	up
HYE68_005164	131.113	488.374	-1.89718	0.011567	0.0317836	down
HYE68_005165	0.249934	3.0053	-3.58789	7.66673e-07	6.55366e-06	down
HYE68_005170	6.8269	39.3709	-2.52783	2.38135e-07	2.22674e-06	down
HYE68_005173	1.01178	4.08038	-2.01181	0.00461071	0.0145169	down
HYE68_005176	0.563833	3.89876	-2.78968	0.000714016	0.00289473	down
HYE68_005178	3.55579	18.2562	-2.36015	0.00322304	0.0107235	down
HYE68_005179	5.91708	66.7428	-3.49566	1.19849e-08	1.39806e-07	down
HYE68_005184	22.6411	2.32754	3.28207	4.00048e-27	3.2239e-25	up
HYE68_005186	2.18659	6.02459	-1.46218	0.000705618	0.00287171	down
HYE68_005203	0.403543	9.52569	-4.56103	2.26996e-21	1.06035e-19	down
HYE68_005207	1.97786	167.923	-6.40771	4.61472e-17	1.39592e-15	down
HYE68_005208	11.8296	2090.38	-7.46522	1.00015e-57	7.03906e-55	down
HYE68_005210	0.576097	3.77677	-2.71277	4.56948e-11	7.63292e-10	down
HYE68_005211	3.10027	1.42464	1.1218	0.00224614	0.00787007	up
HYE68_005219	6.8719	1.29314	2.40983	2.56992e-06	1.94904e-05	up
HYE68_005241	0.651492	3.1647	-2.28025	8.43193e-05	0.000447316	down
HYE68_005244	0.145551	2.26802	-3.96184	0.00188949	0.0067871	down
HYE68_005250	0.545853	0.188415	1.5346	0.0038335	0.0124639	up
HYE68_005253	0.0824387	1.37818	-4.0633	5.2347e-17	1.5611e-15	down
HYE68_005256	5.05344	21.7074	-2.10285	3.68203e-05	0.000215114	down
HYE68_005257	0.0104547	1.10997	-6.73023	1.86177e-05	0.000116645	down
HYE68_005261	1.12901	0.474847	1.24952	0.000345526	0.00154827	up
HYE68_005263	0.0001	0.448446	-12.1307	0.00103167	0.00398223	down
HYE68_005267	0.118691	3.21493	-4.7595	0.00198688	0.00707677	down
HYE68_005268	0.553309	3.15316	-2.51064	1.36164e-05	8.79193e-05	down
HYE68_005278	90.409	29.5353	1.61403	1.99711e-09	2.66542e-08	up
HYE68_005281	0.114304	0.0001	10.1587	0.00246373	0.00850264	up
HYE68_005283	0.370447	0.044013	3.07327	1.72133e-06	1.36222e-05	up
HYE68_005291	0.88993	10.0586	-3.4986	1.65166e-12	3.31493e-11	down
HYE68_005304	0.397225	4.00464	-3.33364	8.76924e-05	0.000462884	down
HYE68_005307	19.1215	0.495367	5.27056	3.02173e-48	1.22694e-45	up
HYE68_005314	0.778438	0.232438	1.74374	1.17179e-06	9.58215e-06	up
HYE68_005328	0.820405	0.123574	2.73096	0.000109037	0.000562061	up
HYE68_005329	1.53184	10.0159	-2.70896	0.000708843	0.0028815	down
HYE68_005336	0.0975833	0.859334	-3.13851	0.00412869	0.0132927	down
HYE68_005341	2.61798	0.970107	1.43224	0.00480128	0.0150273	up
HYE68_005351	31.6403	4.09772	2.94887	3.98332e-25	2.69564e-23	up
HYE68_005352	3.82548	0.566009	2.75674	3.25886e-07	2.97868e-06	up
HYE68_005355	3.6494	0.868138	2.07166	1.42864e-10	2.23171e-09	up
HYE68_005365	1.96373	6.43919	-1.71329	0.0033428	0.0110661	down
HYE68_005367	0.0001	0.328336	-11.681	0.0145357	0.0383825	down
HYE68_005368	0.420886	13.6464	-5.01895	1.40469e-20	5.93171e-19	down
HYE68_005369	0.168949	3.39467	-4.32861	6.63501e-08	6.80056e-07	down
HYE68_005370	0.30934	2.6132	-3.07855	7.62011e-10	1.09149e-08	down
HYE68_005371	1.1393	62.4265	-5.77594	1.28204e-05	8.31356e-05	down
HYE68_005372	0.289587	7.62782	-4.7192	9.05884e-16	2.44589e-14	down
HYE68_005373	0.792249	14.4505	-4.18902	2.46219e-05	0.000150251	down
HYE68_005375	0.014221	1.07972	-6.24649	0.000386206	0.00170024	down
HYE68_005376	127.033	1.06048	6.90434	1.68274e-34	2.57459e-32	up
HYE68_005377	28.7167	11.5132	1.31861	0.000109998	0.000566185	up
HYE68_005378	0.621855	7.41302	-3.57541	7.38482e-11	1.20126e-09	down
HYE68_005387	1.21229	5.00679	-2.04615	0.0014301	0.00530669	down
HYE68_005390	1.34612	6.38629	-2.24617	2.03898e-06	1.5886e-05	down
HYE68_005391	1.9929	5.10523	-1.35711	0.00207763	0.00736026	down
HYE68_005395	69.1312	22.5148	1.61846	3.84306e-15	9.72929e-14	up
HYE68_005396	28.8847	89.0948	-1.62504	0.000774288	0.00310686	down
HYE68_005398	66.9849	295.205	-2.13981	0.00795774	0.0232007	down
HYE68_005399	44.536	142.101	-1.67387	0.0148262	0.0390011	down
HYE68_005400	109.039	46.2192	1.23828	0.000223167	0.00105839	up
HYE68_005401	176.794	38.2554	2.20833	3.41738e-11	5.81891e-10	up
HYE68_005406	16.2141	71.6293	-2.1433	0.000157575	0.00077953	down
HYE68_005407	1.1154	5.623	-2.33378	0.000580735	0.00241526	down
HYE68_005408	123.644	54.5118	1.18155	8.24122e-12	1.48722e-10	up
HYE68_005415	333.39	1147.42	-1.78312	0.00434031	0.0138473	down
HYE68_005416	0.453318	2.18138	-2.26665	4.33199e-06	3.12596e-05	down
HYE68_005420	0.570973	1.93113	-1.75795	0.0143164	0.0378793	down
HYE68_005421	0.005933	2.22879	-8.55329	9.44113e-10	1.31664e-08	down
HYE68_005423	0.26517	3.86689	-3.86619	1.47602e-13	3.33668e-12	down
HYE68_005427	0.0001	0.0537867	-9.0711	0.0193517	0.0485148	down
HYE68_005429	30.4291	108.05	-1.82817	8.88098e-07	7.48256e-06	down
HYE68_005431	20.959	74.3911	-1.82756	4.93433e-07	4.37378e-06	down
HYE68_005436	0.345631	2.97949	-3.10776	3.97979e-09	5.08036e-08	down
HYE68_005437	0.0001	0.318982	-11.6393	0.00137659	0.0051307	down
HYE68_005438	0.0001	7.19973	-16.1357	3.41351e-16	9.50829e-15	down
HYE68_005439	0.0182293	0.231316	-3.66553	0.0133131	0.0357715	down
HYE68_005441	0.827029	32.7202	-5.3061	6.53521e-14	1.52301e-12	down
HYE68_005444	0.233866	1.36703	-2.54728	0.000379329	0.00167837	down
HYE68_005445	3.14927	14.6215	-2.215	5.5083e-12	1.01841e-10	down
HYE68_005446	0.957473	3.46344	-1.8549	0.000428344	0.0018571	down
HYE68_005451	0.451752	1.93712	-2.10031	0.00493342	0.0153952	down
HYE68_005452	2.12891	6.10731	-1.52042	0.0105767	0.0294769	down
HYE68_005456	0.988209	4.26718	-2.11039	4.14512e-05	0.000238865	down
HYE68_005464	9.67166	57.661	-2.57576	5.47703e-06	3.88582e-05	down
HYE68_005466	0.126268	0.834798	-2.72494	0.00659695	0.0197516	down
HYE68_005478	10.1316	44.6813	-2.14081	0.000110762	0.000569842	down
HYE68_005479	3069.7	16341	-2.41233	2.44219e-10	3.70434e-09	down
HYE68_005484	1.9313	7.6851	-1.99249	8.58857e-06	5.81961e-05	down
HYE68_005485	0.3347	4.75146	-3.82743	2.98536e-05	0.00017826	down
HYE68_005497	135.386	375.378	-1.47127	0.00227513	0.00795579	down
HYE68_005506	513.658	100.655	2.35139	6.79285e-15	1.69132e-13	up
HYE68_005515	9.38488	3.95809	1.24554	0.000133888	0.000674039	up
HYE68_005522	98.822	226.979	-1.19966	0.012377	0.0336936	down
HYE68_005526	64.5509	256.354	-1.98963	6.49436e-06	4.51653e-05	down
HYE68_005534	1.12301	10.4288	-3.21513	6.5356e-09	8.08867e-08	down
HYE68_005538	0.01658	0.478068	-4.8497	0.00520361	0.0160957	down
HYE68_005552	6.27939	282.936	-5.49371	5.44212e-74	7.18156e-71	down
HYE68_005554	9.35212	97.3446	-3.37974	4.05023e-21	1.84303e-19	down
HYE68_005557	3.7643	13.0162	-1.78986	2.44122e-06	1.85945e-05	down
HYE68_005561	395.896	196.919	1.00752	0.00125524	0.00474795	up
HYE68_005564	63.3265	26.5425	1.25451	5.27267e-07	4.63091e-06	up
HYE68_005568	1.15284	10.3511	-3.16652	2.76836e-12	5.36248e-11	down
HYE68_005569	0.112223	1.42736	-3.66891	0.00460896	0.0145169	down
HYE68_005571	0.417056	0.164475	1.34238	0.00502072	0.0156307	up
HYE68_005577	155.015	73.8962	1.06884	4.09051e-08	4.35318e-07	up
HYE68_005589	8.07581	19.5691	-1.2769	0.0119907	0.0327688	down
HYE68_005592	271.728	2047.43	-2.91358	7.15227e-13	1.52102e-11	down
HYE68_005605	15.4191	62.2098	-2.01242	4.81998e-08	5.08337e-07	down
HYE68_005608	6.25312	17.9539	-1.52165	0.0194852	0.0487684	down
HYE68_005614	18.718	134.924	-2.84965	3.25887e-21	1.48935e-19	down
HYE68_005618	202.438	565.574	-1.48224	0.000119731	0.000609745	down
HYE68_005619	6.92746	27.0468	-1.96506	1.19994e-08	1.39821e-07	down
HYE68_005620	3.16753	25.0575	-2.98382	6.50075e-07	5.62989e-06	down
HYE68_005623	2032.6	623.78	1.70421	6.33747e-22	3.21657e-20	up
HYE68_005630	17.4507	50.5783	-1.53523	0.00213531	0.00753174	down
HYE68_005643	2.36095	78.5202	-5.05562	6.52632e-22	3.29657e-20	down
HYE68_005645	5.81202	17.3862	-1.58083	0.00136629	0.00509866	down
HYE68_005648	482.785	1508.76	-1.64391	3.97226e-05	0.000229405	down
HYE68_005658	0.183474	0.790237	-2.10671	0.00523211	0.0161601	down
HYE68_005661	183.25	53.2514	1.78292	7.53041e-11	1.22305e-09	up
HYE68_005668	0.369232	0.162737	1.18198	0.013884	0.0369149	up
HYE68_005670	41.5073	16.0899	1.36721	4.50318e-10	6.63041e-09	up
HYE68_005692	79.3672	213.736	-1.42922	0.011885	0.0325221	down
HYE68_005697	6.91076	24.1978	-1.80796	8.09693e-08	8.20339e-07	down
HYE68_005712	1.38684	10.5737	-2.93061	0.000106413	0.000550149	down
HYE68_005717	35.6958	177.833	-2.3167	0.00271192	0.00922944	down
HYE68_005731	17.027	46.6468	-1.45395	0.0194431	0.0487093	down
HYE68_005740	3.48617	12.0525	-1.78962	0.000335632	0.00151035	down
HYE68_005746	6.60877	32.7403	-2.30861	3.01195e-06	2.24615e-05	down
HYE68_005750	227.404	728.584	-1.67984	0.00385976	0.0125261	down
HYE68_005754	92.8118	43.2144	1.1028	1.66212e-06	1.32031e-05	up
HYE68_005756	258.486	1097.76	-2.08641	8.85235e-06	5.9601e-05	down
HYE68_005757	7.10929	21.1689	-1.57417	2.70001e-06	2.036e-05	down
HYE68_005761	33.178	98.4085	-1.56855	1.54228e-05	9.86179e-05	down
HYE68_005768	0.193091	1.05313	-2.44733	0.000825571	0.00327908	down
HYE68_005770	15.7463	57.5142	-1.8689	0.000226901	0.00107368	down
HYE68_005772	21.8547	55.4437	-1.34308	0.00621297	0.0187615	down
HYE68_005775	2.75926	7.64206	-1.46968	0.000723144	0.00292052	down
HYE68_005782	360.026	2436.32	-2.75853	8.57175e-07	7.25096e-06	down
HYE68_005785	6.88443	32.1561	-2.22368	6.33326e-06	4.41613e-05	down
HYE68_005797	50.7391	15.6189	1.6998	2.18869e-07	2.05753e-06	up
HYE68_005798	2.00859	0.460829	2.12388	1.31007e-06	1.06552e-05	up
HYE68_005800	7.90528	22.984	-1.53974	0.00449875	0.0142479	down
HYE68_005801	8.01442	174.798	-4.44695	1.91695e-14	4.58893e-13	down
HYE68_005804	6.197	14.5909	-1.23542	0.0191007	0.0480111	down
HYE68_005808	8.88419	1.54029	2.52804	7.63131e-10	1.09149e-08	up
HYE68_005811	0.618217	3.75142	-2.60125	0.000493008	0.00209951	down
HYE68_005812	25.9181	61.0657	-1.2364	0.0132158	0.0355554	down
HYE68_005815	9.97521	49.2631	-2.30409	8.80546e-06	5.93609e-05	down
HYE68_005822	0.999488	3.91004	-1.96792	0.00149712	0.00552433	down
HYE68_005823	1.05633	0.104347	3.33959	4.84812e-07	4.30097e-06	up
HYE68_005825	7.09296	39.4652	-2.47612	0.0013576	0.00507082	down
HYE68_005830	13.6454	39.7741	-1.54341	0.000476697	0.00203938	down
HYE68_005845	28.5416	124.064	-2.11995	0.00192324	0.00689194	down
HYE68_005848	8.68677	38.5726	-2.15068	1.00487e-07	1.00174e-06	down
HYE68_005849	8.26556	22.199	-1.42531	8.18407e-05	0.00043526	down
HYE68_005850	4.87284	12.6024	-1.37086	0.00193164	0.00691967	down
HYE68_005851	160.987	1073.97	-2.73794	2.77957e-07	2.56728e-06	down
HYE68_005858	19.8499	55.3157	-1.47856	0.00475982	0.0149285	down
HYE68_005861	1055.76	236.123	2.16067	1.6212e-23	9.4558e-22	up
HYE68_005863	21.8009	66.8388	-1.61629	0.000147655	0.000734931	down
HYE68_005864	1605.25	270.304	2.57015	5.8947e-24	3.57646e-22	up
HYE68_005870	5.16451	19.2103	-1.89518	6.48513e-05	0.000355655	down
HYE68_005871	83.2097	196.841	-1.2422	0.0199183	0.0496407	down
HYE68_005884	18.1659	78.929	-2.11932	0.000235507	0.00110845	down
HYE68_005889	12.0862	39.684	-1.71519	0.0161881	0.0419689	down
HYE68_005890	11.9435	31.8386	-1.41455	0.00469798	0.0147697	down
HYE68_005892	2556.94	624.707	2.03316	1.40607e-12	2.83281e-11	up
HYE68_005899	662.606	111.818	2.56699	2.74127e-24	1.70233e-22	up
HYE68_005900	3.12418	10.6301	-1.76661	0.000210472	0.00100586	down
HYE68_005903	6.37053	19.534	-1.6165	0.00313736	0.0104814	down
HYE68_005904	20.3438	52.3544	-1.36372	0.00432723	0.0138223	down
HYE68_005906	1.3622	4.39788	-1.69088	0.000159803	0.000789076	down
HYE68_005913	7.51978	26.7788	-1.83233	0.000333286	0.00150102	down
HYE68_005919	8.92212	26.027	-1.54455	0.00125231	0.00473859	down
HYE68_005933	147.955	633.324	-2.09779	1.64887e-06	1.31078e-05	down
HYE68_005937	8.77645	22.1004	-1.33236	0.00182323	0.0065782	down
HYE68_005939	17.1367	50.6299	-1.5629	0.00384128	0.0124777	down
HYE68_005940	13.0346	32.6797	-1.32605	0.00914949	0.0261269	down
HYE68_005945	475.015	174.935	1.44115	5.0609e-10	7.39999e-09	up
HYE68_005948	26.8816	65.4581	-1.28395	0.00243603	0.00842635	down
HYE68_005949	9.9717	24.8314	-1.31625	0.00446494	0.0141636	down
HYE68_005956	19.4572	48.0035	-1.30284	0.0192994	0.0484298	down
HYE68_005970	12.6086	40.0606	-1.66778	0.000479458	0.00204842	down
HYE68_005972	12.9164	38.5541	-1.57768	0.00148994	0.0055036	down
HYE68_005973	37.8025	154.206	-2.0283	2.3419e-06	1.79285e-05	down
HYE68_005975	14.0967	150.364	-3.41503	0.000697453	0.00284286	down
HYE68_005989	0.755322	2.97954	-1.97993	0.00014255	0.000713221	down
HYE68_005990	1.23176	5.88934	-2.25739	0.000454941	0.00195713	down
HYE68_005998	7.82142	29.5689	-1.91858	0.000712287	0.00289105	down
HYE68_005999	6.63725	18.262	-1.46019	0.00922412	0.0263115	down
HYE68_006000	391.292	150.993	1.37376	4.13366e-05	0.000238465	up
HYE68_006004	451.726	1297.84	-1.52259	2.30657e-05	0.00014149	down
HYE68_006007	3.98297	1.2327	1.69202	0.000342365	0.00153541	up
HYE68_006008	40.0389	947.131	-4.56409	4.87178e-49	2.05726e-46	down
HYE68_006020	1.72696	6.19067	-1.84187	0.00466625	0.0146743	down
HYE68_006024	44.4914	20.1036	1.14607	3.4855e-14	8.25032e-13	up
HYE68_006026	19.8534	244.412	-3.62185	9.88526e-08	9.87311e-07	down
HYE68_006027	15.695	44.0602	-1.48917	0.0087415	0.0251592	down
HYE68_006030	4.1941	473.124	-6.81771	1.76454e-89	9.31414e-86	down
HYE68_006032	1.14908	3.25217	-1.50093	0.0128258	0.0346475	down
HYE68_006035	1320.47	297.636	2.14943	3.71123e-17	1.14317e-15	up
HYE68_006038	3.9786	11.317	-1.50816	0.00383592	0.0124679	down
HYE68_006039	1413.34	389.108	1.86087	4.70696e-24	2.87234e-22	up
HYE68_006042	30.8511	4.09905	2.91196	3.85901e-37	7.40719e-35	up
HYE68_006043	1.06168	294.325	-8.11492	1.81428e-29	1.80692e-27	down
HYE68_006044	0.951328	4.52604	-2.25023	0.0005221	0.00219769	down
HYE68_006048	1.07409	5.86699	-2.4495	0.000360529	0.00160595	down
HYE68_006049	11.0196	48.3102	-2.13226	0.000170016	0.000832883	down
HYE68_006053	606.497	222.077	1.44944	1.91892e-06	1.50505e-05	up
HYE68_006054	15.3342	45.1524	-1.55805	4.73609e-05	0.000268811	down
HYE68_006067	18.8565	7.34725	1.35978	2.91705e-08	3.18129e-07	up
HYE68_006068	2.01629	6.16175	-1.61164	0.00280404	0.00950314	down
HYE68_006077	2771	566.536	2.29017	3.24393e-11	5.53251e-10	up
HYE68_006079	4.25179	17.1666	-2.01346	3.70928e-05	0.000216467	down
HYE68_006084	1453.33	205.158	2.82455	1.2015e-20	5.19847e-19	up
HYE68_006086	25.6031	81.0012	-1.66163	7.63288e-05	0.000410496	down
HYE68_006096	22.3041	93.7537	-2.07157	3.97855e-07	3.56852e-06	down
HYE68_006097	104.068	306.568	-1.55868	8.02921e-05	0.000428319	down
HYE68_006114	566.776	225.149	1.3319	3.4435e-09	4.44413e-08	up
HYE68_006121	332.008	56.3342	2.55914	5.4012e-21	2.4264e-19	up
HYE68_006123	2.24338	13.9425	-2.63574	1.24787e-08	1.44767e-07	down
HYE68_006138	26.1609	75.7384	-1.53361	0.000142808	0.000714174	down
HYE68_006143	0.323836	2.00425	-2.62973	0.00101332	0.00392286	down
HYE68_006145	1.03608	5.03408	-2.28059	1.4734e-06	1.18738e-05	down
HYE68_006147	352.842	101.485	1.79775	6.52713e-12	1.19423e-10	up
HYE68_006148	20.1685	51.5742	-1.35454	0.0153147	0.0400587	down
HYE68_006154	131.654	57.4543	1.19627	9.29225e-13	1.9387e-11	up
HYE68_006164	101.462	1096.86	-3.43437	1.97337e-09	2.6407e-08	down
HYE68_006165	9.97225	41.5036	-2.05725	3.65964e-09	4.71157e-08	down
HYE68_006172	0.3231	1.37531	-2.08971	0.00548324	0.0168128	down
HYE68_006175	4.47394	25.3168	-2.50047	2.5337e-07	2.35253e-06	down
HYE68_006177	254.21	83.8614	1.59994	9.53018e-18	3.12454e-16	up
HYE68_006181	17.4943	49.9098	-1.51244	0.00266948	0.00912036	down
HYE68_006183	14.1586	50.1262	-1.82388	8.2958e-10	1.17369e-08	down
HYE68_006185	14.344	39.4129	-1.45822	0.000714896	0.00289718	down
HYE68_006203	9.13215	23.4373	-1.35978	0.00221998	0.00779653	down
HYE68_006207	2.01239	10.5338	-2.38805	1.29325e-07	1.26532e-06	down
HYE68_006210	1.20541	5.00203	-2.05299	0.00156965	0.00576577	down
HYE68_006211	0.542247	3.35811	-2.63063	3.91891e-05	0.000226944	down
HYE68_006212	28.6651	108.717	-1.92321	0.000220867	0.00104889	down
HYE68_006213	43.3384	110.407	-1.34912	0.00634738	0.0190964	down
HYE68_006215	6.36545	16.3592	-1.36177	0.00219958	0.00773775	down
HYE68_006216	63.1458	161.382	-1.35372	0.00949636	0.0269316	down
HYE68_006217	3.37405	15.5782	-2.20697	3.0105e-08	3.27311e-07	down
HYE68_006236	12.9344	39.0232	-1.59312	0.0145309	0.0383795	down
HYE68_006239	0.370512	2.32173	-2.64761	0.00750794	0.0220968	down
HYE68_006244	95.0404	39.6476	1.26131	7.44806e-09	9.07958e-08	up
HYE68_006245	32.1447	229.959	-2.83872	1.28254e-21	6.23953e-20	down
HYE68_006251	2.71051	12.7622	-2.23524	1.23715e-06	1.00854e-05	down
HYE68_006256	17.647	44.1149	-1.32184	0.00298071	0.0100196	down
HYE68_006257	7.26962	58.8653	-3.01747	7.113e-18	2.36138e-16	down
HYE68_006258	4.89711	16.7545	-1.77454	0.000289639	0.00132771	down
HYE68_006261	250.565	12.7177	4.30028	5.93825e-46	2.02226e-43	up
HYE68_006262	1541.59	278.209	2.47018	4.53129e-24	2.79747e-22	up
HYE68_006264	5.22165	18.7717	-1.84598	0.00876689	0.0252186	down
HYE68_006268	1432.6	195.583	2.87279	5.48296e-19	1.97555e-17	up
HYE68_006269	26.1778	78.1785	-1.57843	0.00287378	0.0097052	down
HYE68_006270	17.424	53.1899	-1.61007	0.0051618	0.0159945	down
HYE68_006273	382.343	2101.07	-2.45819	4.72885e-10	6.93367e-09	down
HYE68_006274	29.8555	95.473	-1.67709	9.92995e-05	0.000517937	down
HYE68_006281	0.0973637	1.7374	-4.1574	0.0021242	0.00750007	down
HYE68_006286	18.7928	55.7077	-1.5677	0.00986832	0.0278358	down
HYE68_006291	18.8081	46.6114	-1.30933	0.000614399	0.00253863	down
HYE68_006295	60.3866	159.053	-1.3972	9.40239e-05	0.000493329	down
HYE68_006304	11.198	56.7555	-2.34151	1.33161e-16	3.82004e-15	down
HYE68_006305	0.115951	1.12658	-3.28036	0.00102413	0.00395598	down
HYE68_006307	0.794483	6.48214	-3.02838	2.27978e-05	0.000140254	down
HYE68_006310	29.6469	95.2218	-1.68341	7.05031e-05	0.000383265	down
HYE68_006313	0.910879	3.92837	-2.1086	0.00042021	0.00182408	down
HYE68_006318	25.8234	11.9479	1.11193	1.39065e-10	2.18794e-09	up
HYE68_006319	1.42024	5.62455	-1.98561	0.000175019	0.000853038	down
HYE68_006320	0.673682	3.15353	-2.22683	0.000126947	0.000643081	down
HYE68_006325	1558.26	282.559	2.46331	8.40266e-23	4.62015e-21	up
HYE68_006327	194.832	81.3694	1.25967	2.14102e-11	3.70536e-10	up
HYE68_006338	0.124098	0.756638	-2.60812	0.0131214	0.0353374	down
HYE68_006340	44.0604	143.376	-1.70225	0.0184332	0.0466218	down
HYE68_006345	27.1135	78.0068	-1.52459	0.000862908	0.00340933	down
HYE68_006350	36.3706	177.558	-2.28745	0.000436206	0.00188576	down
HYE68_006352	38.9485	94.8405	-1.28393	0.00245102	0.00846984	down
HYE68_006378	3.20765	10.2977	-1.68273	0.00175984	0.00637782	down
HYE68_006383	6.90819	18.8358	-1.4471	0.00314915	0.0105074	down
HYE68_006386	0.433701	2.64559	-2.60881	0.0156576	0.0408141	down
HYE68_006392	1.25025	0.168164	2.89427	0.00184555	0.00664511	up
HYE68_006393	0.970169	0.08457	3.52002	8.09865e-11	1.3093e-09	up
HYE68_006394	11.6224	59.8909	-2.36543	1.09435e-08	1.28817e-07	down
HYE68_006397	69.5952	201.439	-1.53328	0.0139417	0.037055	down
HYE68_006400	1685.94	266.156	2.66321	4.69183e-24	2.87234e-22	up
HYE68_006404	4020.91	139.853	4.84553	1.38087e-21	6.62631e-20	up
HYE68_006405	42.2007	15.4962	1.44535	1.31968e-13	3.00255e-12	up
HYE68_006408	15.1762	66.4333	-2.1301	1.14505e-06	9.38532e-06	down
HYE68_006415	46.7107	5.05772	3.2072	6.00988e-30	6.22023e-28	up
HYE68_006418	39.5959	206.384	-2.38191	3.69667e-05	0.00021585	down
HYE68_006420	10.6318	34.2118	-1.6861	0.00268986	0.00917506	down
HYE68_006421	16.1371	39.9786	-1.30885	0.0100846	0.0283482	down
HYE68_006449	2.38088	8.04829	-1.75719	0.000119128	0.000607551	down
HYE68_006457	5.73582	14.2878	-1.31671	0.0108117	0.0300208	down
HYE68_006465	1.8078	0.480388	1.91196	0.00117922	0.00448613	up
HYE68_006470	0.624606	3.92325	-2.65103	0.000261714	0.00121768	down
HYE68_006471	642.008	2368.23	-1.88315	0.0017558	0.00636755	down
HYE68_006472	15.3415	50.1554	-1.70896	8.28607e-05	0.000440242	down
HYE68_006486	1001.24	292.251	1.77651	2.70059e-10	4.06706e-09	up
HYE68_006488	3.14367	21.3994	-2.76705	2.96315e-12	5.70839e-11	down
HYE68_006499	20.2898	96.8908	-2.2556	3.49542e-06	2.56436e-05	down
HYE68_006500	0.0001	1.6761	-14.0328	0.00604325	0.0183329	down
HYE68_006501	8.55244	28.3361	-1.72823	0.0133902	0.0359512	down
HYE68_006503	68.8347	254.7	-1.88759	9.10853e-06	6.09371e-05	down
HYE68_006512	375.58	95.7099	1.97238	3.57333e-25	2.43378e-23	up
HYE68_006514	9.40824	26.8914	-1.51515	0.00119828	0.00455209	down
HYE68_006518	3237.17	503.622	2.68432	1.27682e-20	5.43523e-19	up
HYE68_006522	8.80096	27.0064	-1.61757	0.000106187	0.000549516	down
HYE68_006523	33.9935	83.8858	-1.30317	0.011123	0.0307477	down
HYE68_006529	1114.81	212.4	2.39194	3.66207e-20	1.49731e-18	up
HYE68_006536	11.1728	43.6368	-1.96555	0.000666263	0.00273049	down
HYE68_006544	34.3615	76.471	-1.15412	0.0162173	0.0420344	down
HYE68_006545	1.93994	8.05766	-2.05435	1.28818e-06	1.04852e-05	down
HYE68_006546	6.5693	33.8166	-2.36392	3.41901e-05	0.000201162	down
HYE68_006552	270.271	112.494	1.26457	5.32419e-06	3.78501e-05	up
HYE68_006574	14.2654	39.8207	-1.481	0.00201226	0.00715266	down
HYE68_006576	5.72608	23.8824	-2.06033	0.000450753	0.00194308	down
HYE68_006579	175.768	70.3982	1.32006	1.33479e-15	3.54947e-14	up
HYE68_006589	24.0318	64.5915	-1.4264	0.0185898	0.0469056	down
HYE68_006591	760.243	323.662	1.23197	9.76828e-05	0.000511019	up
HYE68_006598	73.9144	27.1368	1.4456	1.04854e-06	8.67509e-06	up
HYE68_006608	13.8226	46.1698	-1.73992	0.000922929	0.00362072	down
HYE68_006618	3.24072	12.6835	-1.96856	1.24454e-05	8.09029e-05	down
HYE68_006622	4.34953	18.617	-2.09769	1.00993e-07	1.00488e-06	down
HYE68_006627	66.0806	158.042	-1.25801	0.00224369	0.0078641	down
HYE68_006632	3.69946	11.5969	-1.64836	0.00917047	0.0261797	down
HYE68_006633	0.238481	4.41096	-4.20914	2.38197e-05	0.000145861	down
HYE68_006637	5.50211	15.4946	-1.49371	0.0159201	0.0414063	down
HYE68_006638	5.7975	22.1453	-1.9335	1.66486e-05	0.000105561	down
HYE68_006644	145.606	61.5411	1.24245	2.368e-08	2.61496e-07	up
HYE68_006652	33.3772	93.209	-1.48161	0.0139981	0.0371862	down
HYE68_006657	3.64214	14.7679	-2.01961	4.0233e-06	2.91317e-05	down
HYE68_006658	2.19171	13.5956	-2.63301	7.64055e-10	1.09149e-08	down
HYE68_006660	132.558	51.2259	1.37167	1.46405e-06	1.18075e-05	up
HYE68_006664	5.74388	20.863	-1.86085	4.02902e-08	4.29207e-07	down
HYE68_006682	26.4896	160.51	-2.59916	3.5889e-07	3.25778e-06	down
HYE68_006683	12.4267	35.257	-1.50447	0.00715389	0.0212026	down
HYE68_006692	0.021826	0.86015	-5.30047	0.00439945	0.0140021	down
HYE68_006694	3.15647	17.2937	-2.45386	7.56272e-06	5.17733e-05	down
HYE68_006695	37.6228	99.4365	-1.40217	0.00313266	0.0104723	down
HYE68_006707	12.5367	117.39	-3.22708	9.78918e-18	3.19952e-16	down
HYE68_006708	20.9441	58.9102	-1.49197	0.0152194	0.0398588	down
HYE68_006711	1.17091	0.447407	1.38797	0.0012577	0.00475387	up
HYE68_006719	1.98394	7.83178	-1.98097	0.00018202	0.000884706	down
HYE68_006720	19.4042	87.8419	-2.17854	0.000721601	0.00291857	down
HYE68_006721	103.702	40.0608	1.37219	2.21131e-12	4.33114e-11	up
HYE68_006725	13.7124	42.806	-1.64233	0.00236147	0.0082223	down
HYE68_006728	10.8096	38.5461	-1.83427	0.00326289	0.0108322	down
HYE68_006731	0.0347367	0.567892	-4.03109	0.00549008	0.0168289	down
HYE68_006736	0.844322	3.14896	-1.89901	0.00540174	0.0165967	down
HYE68_006742	5.85308	16.5231	-1.49721	0.000684926	0.0027972	down
HYE68_006747	2.00786	11.1452	-2.47269	0.000464234	0.00199224	down
HYE68_006750	6.5806	17.1358	-1.38072	0.00586586	0.0178409	down
HYE68_006756	1593.72	340.95	2.22476	1.93677e-22	1.03265e-20	up
HYE68_006761	1541.65	219.223	2.814	2.06381e-24	1.31248e-22	up
HYE68_006762	2.3909	7.59367	-1.66724	0.000163702	0.000806062	down
HYE68_006764	15.5425	81.8823	-2.39733	0.000203881	0.000978353	down
HYE68_006765	716.948	2382.78	-1.73271	3.53359e-06	2.58876e-05	down
HYE68_006767	12.8162	51.3993	-2.00378	2.20125e-06	1.69873e-05	down
HYE68_006768	1162.25	157.903	2.87981	3.50503e-18	1.19749e-16	up
HYE68_006771	68.8421	26.0629	1.40129	1.38053e-11	2.42501e-10	up
HYE68_006772	526.789	44.0675	3.57944	3.54064e-17	1.09937e-15	up
HYE68_006775	0.0603557	0.735894	-3.60794	0.00937489	0.0266696	down
HYE68_006781	18.2431	3.21112	2.5062	1.01098e-16	2.94831e-15	up
HYE68_006782	3.37054	30.1843	-3.16275	3.30319e-06	2.43518e-05	down
HYE68_006786	29.882	91.2816	-1.61105	5.18683e-07	4.56312e-06	down
HYE68_006796	3.14593	8.58468	-1.44828	0.00909301	0.0260219	down
HYE68_006800	0.391392	3.84013	-3.29447	9.03028e-13	1.89152e-11	down
HYE68_006801	9.8328	29.2522	-1.57287	0.0134188	0.0360093	down
HYE68_006802	3.70593	14.7289	-1.99074	0.00156619	0.00575506	down
HYE68_006808	6.21547	27.578	-2.14958	5.85228e-05	0.000323977	down
HYE68_006819	3.40569	1.01983	1.73962	3.05665e-08	3.31645e-07	up
HYE68_006829	0.502882	3.12739	-2.63667	0.000171756	0.000840626	down
HYE68_006833	4.80056	28.6556	-2.57754	1.39519e-08	1.60273e-07	down
HYE68_006834	7.32616	0.0540873	7.08162	6.4062e-35	1.05672e-32	up
HYE68_006841	27.1765	0.828037	5.03652	1.15186e-26	8.87604e-25	up
HYE68_006842	1.57694	0.512495	1.62152	7.70857e-08	7.84002e-07	up
HYE68_006846	0.708622	3.3399	-2.23672	0.0137315	0.0365793	down
HYE68_006847	35.4545	3.55625	3.31754	1.82916e-08	2.05212e-07	up
HYE68_006849	22.456	157.459	-2.80981	1.40709e-09	1.93169e-08	down
HYE68_006860	116.318	51.5108	1.17513	1.45019e-06	1.17136e-05	up
HYE68_006874	3.46818	26.3901	-2.92774	0.000119877	0.000610193	down
HYE68_006901	2.88598	8.03815	-1.4778	0.000786039	0.00315042	down
HYE68_006902	14.2445	56.9686	-1.99976	1.89124e-05	0.000118281	down
HYE68_006906	2.25731	7.89764	-1.80682	0.00140102	0.00520794	down
HYE68_006907	1.1036	4.67419	-2.0825	0.00346792	0.0114302	down
HYE68_006918	1.5193	5.39997	-1.82955	4.74647e-05	0.000269256	down
HYE68_006923	3.27559	12.5508	-1.93795	0.0104962	0.0293107	down
HYE68_006925	46.8054	19.3426	1.27489	6.89976e-15	1.7139e-13	up
HYE68_006927	1552.98	5856.94	-1.91511	3.3983e-08	3.66829e-07	down
HYE68_006933	0.0163857	2.08808	-6.9936	1.13287e-08	1.32886e-07	down
HYE68_006935	0.026756	2.33066	-6.44473	9.06387e-07	7.61841e-06	down
HYE68_006936	0.369849	11.5398	-4.96353	5.54088e-34	8.12431e-32	down
HYE68_006938	13.6503	0.33567	5.34575	2.48875e-33	3.3258e-31	up
HYE68_006939	7.8078	1.13996	2.77593	0.000228693	0.00108091	up
HYE68_006944	23.1863	4.1733	2.47401	7.303e-24	4.3558e-22	up
HYE68_006946	89.1358	12.7152	2.80945	4.47737e-37	8.44063e-35	up
HYE68_006947	228.514	14.7873	3.94985	3.94232e-18	1.33394e-16	up
HYE68_006948	57.119	10.2542	2.47776	2.31651e-08	2.57155e-07	up
HYE68_006952	7.10351	75.8764	-3.41705	1.4003e-13	3.1723e-12	down
HYE68_006955	47.5977	22.961	1.0517	3.32833e-06	2.45029e-05	up
HYE68_006957	180.824	64.2037	1.49386	8.94845e-12	1.60661e-10	up
HYE68_006962	1.88286	11.4967	-2.61022	3.3773e-13	7.38182e-12	down
HYE68_006964	5.57284	56.4534	-3.34058	0.000171084	0.000837722	down
HYE68_006973	40.7617	14.4092	1.50022	6.18952e-08	6.38737e-07	up
HYE68_006990	318.008	92.6848	1.77866	8.26358e-11	1.32986e-09	up
HYE68_006991	2.66445	16.0007	-2.58622	1.96642e-10	3.02176e-09	down
HYE68_006994	614.402	213.339	1.52604	0.000118122	0.000603591	up
HYE68_006997	8.22443	20.0894	-1.28844	0.010152	0.0284886	down
HYE68_007000	1.06072	4.64203	-2.12972	0.000205461	0.000985037	down
HYE68_007001	3.36144	19.4744	-2.53443	6.11716e-06	4.27958e-05	down
HYE68_007006	0.426279	0.0001	12.0576	0.00363754	0.0119111	up
HYE68_007010	0.0389433	1.27549	-5.03353	1.61267e-07	1.55055e-06	down
HYE68_007011	454.764	177.576	1.35668	0.000100802	0.000524476	up
HYE68_007013	1.97459	9.2566	-2.22893	0.00210664	0.00744554	down
HYE68_007014	0.0001	0.71566	-12.8051	0.000591065	0.00245278	down
HYE68_007023	9.46727	28.2621	-1.57785	0.0101684	0.0285271	down
HYE68_007025	1.47964	0.523138	1.49998	9.70367e-05	0.000507891	up
HYE68_007027	0.854552	4.84076	-2.50199	0.000139105	0.000697638	down
HYE68_007040	0.677924	2.72538	-2.00726	0.0023118	0.00807333	down
HYE68_007042	1.97137	8.52498	-2.1125	0.000924748	0.00362651	down
HYE68_007046	0.586725	3.37787	-2.52536	1.66856e-06	1.32444e-05	down
HYE68_007047	1.22438	7.81078	-2.67342	0.00113439	0.00433355	down
HYE68_007048	0.206906	6.12563	-4.88781	2.88784e-07	2.66029e-06	down
HYE68_007049	0.066247	0.582064	-3.13525	0.0125217	0.0339911	down
HYE68_007050	0.52494	7.82741	-3.89831	5.03813e-06	3.59862e-05	down
HYE68_007055	0.0657437	3.4636	-5.71928	7.75439e-07	6.62323e-06	down
HYE68_007059	2.99351	13.9009	-2.21527	0.000145161	0.000724571	down
HYE68_007062	3.49523	0.431309	3.01859	3.31709e-10	4.97422e-09	up
HYE68_007064	0.10665	1.93414	-4.18074	7.08366e-05	0.00038488	down
HYE68_007071	239.138	603.091	-1.33454	0.00170477	0.00620168	down
HYE68_007082	24.5861	74.5071	-1.59954	0.00351085	0.0115536	down
HYE68_007091	33.3348	147.442	-2.14505	2.16861e-08	2.41667e-07	down
HYE68_007095	1.43624	5.77883	-2.00848	0.00613312	0.0185735	down
HYE68_007101	32.1767	12.0943	1.41169	6.26499e-19	2.24202e-17	up
HYE68_007107	55.509	205.586	-1.88895	7.70546e-08	7.84002e-07	down
HYE68_007112	8.9892	3.38238	1.41015	4.62289e-05	0.000263094	up
HYE68_007117	9.44102	34.6752	-1.87689	0.00160644	0.00588249	down
HYE68_007125	3.23372	11.04	-1.77147	0.00389632	0.0126292	down
HYE68_007132	26.6546	330.123	-3.63055	6.95394e-25	4.58829e-23	down
HYE68_007135	4.71105	20.3828	-2.11323	6.30016e-06	4.39595e-05	down
HYE68_007146	20.3204	58.731	-1.53119	0.000339451	0.00152363	down
HYE68_007147	956.858	173.426	2.46398	2.81016e-23	1.61233e-21	up
HYE68_007150	25.1446	61.6703	-1.29433	0.0182022	0.0461702	down
HYE68_007151	19.6053	52.3572	-1.41714	0.00590285	0.0179425	down
HYE68_007153	2.85901	9.38518	-1.71487	0.00711476	0.0211103	down
HYE68_007160	2.77984	14.2603	-2.35893	9.00759e-12	1.61448e-10	down
HYE68_007162	22.0109	91.2281	-2.05126	2.68011e-11	4.59317e-10	down
HYE68_007175	10.6103	26.6806	-1.33032	0.00383817	0.0124714	down
HYE68_007176	41.7087	109.287	-1.3897	0.0165541	0.0427396	down
HYE68_007180	7.40213	24.3229	-1.7163	0.000721369	0.00291857	down
HYE68_007181	850.127	144.64	2.55521	4.0867e-17	1.24692e-15	up
HYE68_007183	0.0001	0.255813	-11.3209	7.80218e-05	0.000418535	down
HYE68_007187	8.85679	24.3613	-1.45974	0.000865135	0.00341685	down
HYE68_007190	334.347	68.53	2.28654	6.22766e-23	3.46028e-21	up
HYE68_007193	2.73649	10.7131	-1.96898	0.00149304	0.00551312	down
HYE68_007195	0.052857	0.394956	-2.90152	0.00116454	0.00443507	down
HYE68_007205	39.0618	99.5292	-1.34936	0.00610896	0.0185057	down
HYE68_007210	52.9211	15.1994	1.79983	3.95637e-10	5.87445e-09	up
HYE68_007214	176.536	6.24622	4.82084	6.1568e-46	2.03117e-43	up
HYE68_007216	438.537	1251.03	-1.51234	0.0171874	0.0440193	down
HYE68_007217	117.43	33.5101	1.80913	3.57177e-06	2.61311e-05	up
HYE68_007218	671.074	138.295	2.27872	2.40372e-08	2.64886e-07	up
HYE68_007220	0.44317	3.72457	-3.07114	2.21493e-05	0.000136501	down
HYE68_007224	6.03203	18.3319	-1.60364	0.0152523	0.0399251	down
HYE68_007225	2.93865	8.70444	-1.5666	0.010396	0.0290682	down
HYE68_007232	4.27539	1.50121	1.50993	1.48338e-07	1.43407e-06	up
HYE68_007233	11.5624	43.452	-1.90998	6.49051e-05	0.000355765	down
HYE68_007234	16.7303	5.68601	1.55698	1.06429e-19	4.08571e-18	up
HYE68_007236	2.91543	9.38885	-1.68724	0.000429712	0.00186073	down
HYE68_007240	222.39	64.9369	1.77598	4.28748e-08	4.53537e-07	up
HYE68_007252	12.3977	30.3562	-1.29192	0.00619843	0.0187337	down
HYE68_007269	10.3659	33.5714	-1.6954	0.000248384	0.00116335	down
HYE68_007277	5.23588	1.49996	1.80351	5.76463e-05	0.00031946	up
HYE68_007279	274.032	50.5676	2.43806	3.91981e-44	1.14948e-41	up
HYE68_007280	4.96283	14.3574	-1.53255	0.0053421	0.0164325	down
HYE68_007283	5.62448	0.841822	2.74013	1.20312e-16	3.47032e-15	up
HYE68_007290	13.2302	373.066	-4.81752	1.21205e-29	1.23034e-27	down
HYE68_007308	9.06317	67.4926	-2.89664	2.47116e-08	2.71468e-07	down
HYE68_007316	15.3983	40.1251	-1.38173	0.0140981	0.0374047	down
HYE68_007317	98.7034	245.984	-1.31739	0.00207362	0.00735098	down
HYE68_007320	1.59788	6.07931	-1.92775	0.00406852	0.013127	down
HYE68_007321	0.976921	6.42885	-2.71825	1.71941e-05	0.000108369	down
HYE68_007322	2.42621	10.548	-2.1202	2.26201e-10	3.45587e-09	down
HYE68_007325	16.0064	6.78309	1.23864	4.97579e-11	8.27235e-10	up
HYE68_007326	0.395293	3.04437	-2.94515	0.000245649	0.00115223	down
HYE68_007328	6.6262	27.4255	-2.04926	5.48711e-13	1.175e-11	down
HYE68_007332	6.45713	24.043	-1.89665	0.000514272	0.00217752	down
HYE68_007333	101.984	1561.48	-3.9365	1.3585e-06	1.10151e-05	down
HYE68_007336	905.508	299.102	1.59809	3.92152e-30	4.13995e-28	up
HYE68_007337	526.938	158.38	1.73424	5.28193e-07	4.63519e-06	up
HYE68_007338	1589.63	231.31	2.78079	2.04827e-15	5.35412e-14	up
HYE68_007346	131.274	33.1679	1.98472	1.71749e-09	2.32158e-08	up
HYE68_007349	30.6306	6.48529	2.23973	2.29034e-19	8.57415e-18	up
HYE68_007352	0.424379	11.6929	-4.78413	7.09948e-10	1.01972e-08	down
HYE68_007353	0.0789283	6.77382	-6.42328	4.16749e-09	5.29437e-08	down
HYE68_007354	0.218928	17.3618	-6.30932	4.73889e-12	8.85459e-11	down
HYE68_007356	0.778662	6.22808	-2.99972	3.28067e-05	0.000193594	down
HYE68_007357	3.02106	30.6971	-3.34498	7.86718e-08	7.98594e-07	down
HYE68_007358	0.94468	15.1947	-4.0076	1.43383e-16	4.09107e-15	down
HYE68_007359	0.347655	4.56932	-3.71625	1.31896e-07	1.28809e-06	down
HYE68_007360	1.21825	36.3645	-4.89965	1.02078e-12	2.11302e-11	down
HYE68_007361	15.1264	4.49564	1.75047	9.2267e-07	7.73066e-06	up
HYE68_007362	0.308839	0.0403063	2.93777	0.000286485	0.00131554	up
HYE68_007370	0.0001	0.0732153	-9.516	0.00127894	0.00482033	down
HYE68_007373	2.20363	12.2524	-2.47511	3.00924e-08	3.27311e-07	down
HYE68_007378	31.4776	0.68957	5.51248	1.00038e-26	7.76546e-25	up
HYE68_007379	23.3162	0.685134	5.08881	1.04569e-19	4.02897e-18	up
HYE68_007380	0.097108	1.1982	-3.62513	1.7189e-08	1.93459e-07	down
HYE68_007385	19.5615	1.94861	3.3275	1.15201e-21	5.63043e-20	up
HYE68_007395	25.2526	73.4818	-1.54095	6.99188e-05	0.000380481	down
HYE68_007398	0.078512	3.98709	-5.66628	5.04273e-09	6.36796e-08	down
HYE68_007401	0.028099	0.881479	-4.97134	0.00221631	0.0077914	down
HYE68_007402	0.883107	0.0001	13.1084	1.20072e-07	1.18026e-06	up
HYE68_007408	0.850585	11.3882	-3.74295	7.78695e-05	0.000418142	down
HYE68_007409	0.590902	6.72008	-3.50749	1.03911e-12	2.14675e-11	down
HYE68_007411	0.0001	0.0981817	-9.93931	0.00277588	0.0094228	down
HYE68_007413	4.65499	27.5546	-2.56544	0.000565672	0.0023604	down
HYE68_007419	0.130158	0.865572	-2.73339	0.0188562	0.0474529	down
HYE68_007434	0.371053	1.87702	-2.33874	0.0011346	0.00433355	down
HYE68_007437	7.6384	213.205	-4.80283	2.17e-30	2.33762e-28	down
HYE68_007438	0.0001	0.314699	-11.6198	0.00200822	0.00714312	down
HYE68_007439	0.635303	25.8975	-5.34922	0.00322428	0.0107242	down
HYE68_007440	0.0416703	3.99162	-6.58181	1.46428e-08	1.6748e-07	down
HYE68_007441	0.0001	33.4598	-18.3521	2.64359e-20	1.09875e-18	down
HYE68_007442	0.14861	1.68404	-3.50232	0.000256509	0.00119452	down
HYE68_007444	4.51177	15.8127	-1.80931	0.00755159	0.0222129	down
HYE68_007449	9.48645	1.84437	2.36274	1.15308e-12	2.37293e-11	up
HYE68_007452	0.501392	12.139	-4.59757	5.86283e-18	1.95867e-16	down
HYE68_007454	44.4619	3.8368	3.53459	1.69397e-30	1.84364e-28	up
HYE68_007460	0.249663	1.06635	-2.09462	0.0169094	0.0435184	down
HYE68_007461	108.741	8.65107	3.65187	9.13417e-17	2.67859e-15	up
HYE68_007463	13.1047	3.62301	1.85483	2.65014e-10	3.99679e-09	up
HYE68_007466	39.8905	107.806	-1.43432	0.0180531	0.0458582	down
HYE68_007478	0.0530523	0.54686	-3.36568	0.0028544	0.00964903	down
HYE68_007479	3.33333	9.0048	-1.43373	0.0016446	0.00600761	down
HYE68_007481	53.9896	23.607	1.19347	2.20378e-11	3.80774e-10	up
HYE68_007495	2.73683	18.257	-2.73787	2.41374e-05	0.00014755	down
HYE68_007504	46.9458	198.934	-2.08322	0.00255787	0.00880165	down
HYE68_007506	4.36532	16.1652	-1.88873	0.000108107	0.000558359	down
HYE68_007507	306.99	23.885	3.68401	1.82729e-12	3.6329e-11	up
HYE68_007508	1.0086	3.38444	-1.74657	0.013522	0.0362039	down
HYE68_007509	0.55518	3.0742	-2.46918	0.00036369	0.00161662	down
HYE68_007510	1.00949	27.6559	-4.77588	3.7878e-17	1.16244e-15	down
HYE68_007511	0.0001	13.3376	-17.0251	7.20665e-20	2.8074e-18	down
HYE68_007512	1.21455	9.42358	-2.95585	1.1192e-07	1.10528e-06	down
HYE68_007515	104.87	16.2163	2.69309	6.10166e-28	5.45892e-26	up
HYE68_007518	21.7872	7.43815	1.55046	8.34296e-15	2.06753e-13	up
HYE68_007520	7.0437	2.68397	1.39197	9.54588e-14	2.20516e-12	up
HYE68_007533	0.0414737	0.693437	-4.0635	0.00667395	0.0199482	down
HYE68_007534	0.0001	2.06428	-14.3333	2.38014e-11	4.10211e-10	down
HYE68_007537	67.8809	25.9033	1.38987	4.13867e-07	3.69957e-06	up
HYE68_007542	5.98414	19.2277	-1.68397	0.00312824	0.0104608	down
HYE68_007543	4.79254	1.5456	1.63262	2.8055e-05	0.000168665	up
HYE68_007546	2.29732	91.6822	-5.31862	2.40236e-56	1.58511e-53	down
HYE68_007547	21.8033	960.93	-5.46181	1.25059e-29	1.25738e-27	down
HYE68_007548	62.6336	2394.52	-5.25666	2.07702e-21	9.74539e-20	down
HYE68_007549	261.047	4616.55	-4.14443	1.54773e-81	2.72322e-78	down
HYE68_007550	17.1726	146.852	-3.09618	3.12465e-43	8.68078e-41	down
HYE68_007551	5.97313	553.702	-6.53448	2.30542e-53	1.21691e-50	down
HYE68_007552	20.7409	2566.46	-6.95115	4.42175e-38	8.80763e-36	down
HYE68_007553	72.3151	6383.8	-6.46397	1.86893e-39	4.11049e-37	down
HYE68_007554	40.2656	3662.49	-6.50713	3.42077e-43	9.25977e-41	down
HYE68_007555	8.24941	579.433	-6.13421	3.51085e-22	1.83485e-20	down
HYE68_007556	8.02164	578.958	-6.17342	2.13258e-20	8.89869e-19	down
HYE68_007557	0.31522	1.71671	-2.44522	0.00103638	0.00399886	down
HYE68_007558	0.0001	0.288651	-11.4951	0.00128558	0.00484363	down
HYE68_007560	0.206621	3.03611	-3.87717	1.95305e-06	1.52955e-05	down
HYE68_007561	0.0183157	1.43651	-6.29335	3.11992e-06	2.31462e-05	down
HYE68_007565	11.051	0.185058	5.90005	1.25889e-44	3.90887e-42	up
HYE68_007579	1.04738	6.93084	-2.72624	0.000128755	0.000651301	down
HYE68_007580	0.138428	1.11449	-3.00918	0.00238825	0.00829912	down
HYE68_007591	2.49135	18.0783	-2.85925	9.55682e-08	9.58133e-07	down
HYE68_007592	0.297402	2.31622	-2.96129	0.00993377	0.0279805	down
HYE68_007593	0.133031	1.17318	-3.1406	0.000105797	0.000548577	down
HYE68_007594	0.0112793	2.23583	-7.63099	7.86665e-09	9.5371e-08	down
HYE68_007595	0.0618247	2.5218	-5.35013	1.90875e-07	1.81048e-06	down
HYE68_007596	0.0001	0.364786	-11.8328	0.00133685	0.0050082	down
HYE68_007599	0.05573	1.11212	-4.31872	0.000426956	0.00185184	down
HYE68_007600	0.0553903	0.891025	-4.00776	0.00200745	0.00714279	down
HYE68_007601	9.19069	106.214	-3.53066	1.73605e-16	4.90041e-15	down
HYE68_007603	14.1365	55.0172	-1.96046	1.82331e-06	1.43754e-05	down
HYE68_007606	0.501021	0.0001	12.2907	0.00287837	0.00971762	up
HYE68_007607	0.70082	88.1134	-6.97417	6.89749e-30	7.06959e-28	down
HYE68_007611	3.60447	14.1295	-1.97085	1.09013e-08	1.28587e-07	down
HYE68_007612	48.9576	305.048	-2.63943	2.0273e-12	3.98551e-11	down
HYE68_007619	0.0478323	0.692205	-3.85514	0.00109006	0.00418614	down
HYE68_007633	149.006	63.0833	1.24004	9.70969e-09	1.15956e-07	up
HYE68_007635	0.191708	3.37208	-4.13666	1.71611e-08	1.93351e-07	down
HYE68_007638	1.06528	25.7407	-4.59475	1.74469e-27	1.4618e-25	down
HYE68_007640	1.12921	5.13837	-2.18599	0.000112597	0.000577874	down
HYE68_007654	0.111984	0.610648	-2.44705	0.0142634	0.0377581	down
HYE68_007655	0.152847	1.16158	-2.92593	0.00737043	0.0217649	down
HYE68_007656	1.63856	9.33074	-2.50956	5.57866e-11	9.24552e-10	down
HYE68_007658	34.4095	122.925	-1.8369	0.016966	0.0436317	down
HYE68_007665	7.64654	42.4784	-2.47385	6.12153e-17	1.81022e-15	down
HYE68_007671	4.31119	13.8816	-1.68702	0.00505101	0.0157111	down
HYE68_007681	7.66718	25.9211	-1.75736	8.60387e-08	8.67536e-07	down
HYE68_007684	50.452	21.1841	1.25193	1.98958e-07	1.88039e-06	up
HYE68_007685	343.604	150.917	1.18699	4.31492e-17	1.30898e-15	up
HYE68_007695	4.10504	14.5452	-1.82508	0.0131493	0.0353945	down
HYE68_007696	16.7063	2.15344	2.95567	6.10394e-20	2.42253e-18	up
HYE68_007698	52.783	21.6576	1.2852	2.75797e-05	0.000166222	up
HYE68_007700	643.849	2312.62	-1.84474	1.04957e-05	6.93384e-05	down
HYE68_007701	17.797	66.338	-1.8982	8.81212e-06	5.9368e-05	down
HYE68_007702	12.4083	40.2657	-1.69825	0.00156335	0.00574661	down
HYE68_007707	62.5428	159.629	-1.35181	0.00527908	0.0162814	down
HYE68_007709	219.32	31.8438	2.78396	1.90016e-17	6.06042e-16	up
HYE68_007715	5.089	16.383	-1.68674	8.57567e-05	0.000453643	down
HYE68_007716	6.1977	76.1256	-3.61858	1.66888e-12	3.34313e-11	down
HYE68_007718	12.734	2.97072	2.0998	9.92973e-19	3.49427e-17	up
HYE68_007721	65.1227	18.7142	1.79903	1.15413e-05	7.57252e-05	up
HYE68_007722	8.56516	1.74593	2.29449	2.51245e-10	3.80544e-09	up
HYE68_007727	897.276	151.526	2.56599	4.58308e-25	3.08176e-23	up
HYE68_007728	156.058	74.3648	1.06939	1.16243e-10	1.83985e-09	up
HYE68_007738	1152.21	168.207	2.77609	7.09247e-20	2.77316e-18	up
HYE68_007747	126.112	51.6464	1.28796	1.94647e-10	2.99547e-09	up
HYE68_007750	1717.13	437.15	1.9738	1.87597e-07	1.78099e-06	up
HYE68_007752	22.5711	76.4166	-1.75941	2.84521e-06	2.13634e-05	down
HYE68_007764	40.6481	194.408	-2.25783	8.05688e-10	1.14323e-08	down
HYE68_007774	1121.91	246.152	2.18833	3.25247e-27	2.64125e-25	up
HYE68_007775	899.066	169.66	2.40578	1.02004e-33	1.45521e-31	up
HYE68_007779	10.6388	30.9087	-1.53868	0.0135844	0.036334	down
HYE68_007785	12.7449	36.4943	-1.51775	0.00476895	0.0149483	down
HYE68_007789	0.382815	1.3586	-1.8274	0.00131955	0.00495286	down
HYE68_007791	57.4115	20.2395	1.50417	5.55574e-12	1.02538e-10	up
HYE68_007809	9956.5	4727.95	1.07442	6.91933e-06	4.78999e-05	up
HYE68_007817	1.35127	4.73537	-1.80916	0.000963934	0.00375507	down
HYE68_007820	340.464	53.9093	2.6589	1.08945e-14	2.66235e-13	up
HYE68_007822	0.311018	0.0924353	1.75048	0.0076886	0.0225406	up
HYE68_007823	988.568	179.108	2.46451	2.39945e-19	8.88809e-18	up
HYE68_007853	3.28009	12.3706	-1.91511	0.00100882	0.00390686	down
HYE68_007854	6.2041	20.8421	-1.74821	0.00472178	0.0148224	down
HYE68_007856	0.33912	1.61552	-2.25213	0.014643	0.0386273	down
HYE68_007866	0.01621	0.440594	-4.76449	0.011848	0.0324377	down
HYE68_007870	53.1226	26.5113	1.00272	0.00218892	0.00770537	up
HYE68_007871	1.7707	8.91042	-2.33117	5.74921e-08	5.97974e-07	down
HYE68_007872	3.29315	13.1495	-1.99747	0.000285367	0.00131113	down
HYE68_007874	20.8954	55.6864	-1.41414	0.000400341	0.00175296	down
HYE68_007883	1.82615	7.31422	-2.0019	3.20245e-06	2.37417e-05	down
HYE68_007884	28.0657	137.585	-2.29345	1.69713e-11	2.94681e-10	down
HYE68_007893	1.29104	6.26886	-2.27967	1.10234e-07	1.09067e-06	down
HYE68_007896	7.6104	53.1502	-2.80403	2.5973e-06	1.96839e-05	down
[truncated: 825 more rows]
